# Supplementary material for: Regional variation in life history traits and plastic responses to temperature of the major malaria vector Nyssorhynchus darlingi in Brazil
Source: Sci Rep. 2019 Mar 29;9:5356. doi: 10.1038/s41598-019-41651-x (PMC6441093; doi:10.1038/s41598-019-41651-x)
Supplement: Supplementary file 2 — Supplementary Dataset [file 41598_2019_41651_MOESM2_ESM.csv]

	ID	Biome	State	Latitude	Lat_group	Locality	Family	Fam_new	Temp_let	Temp_num	Sex	Sex1	Wing.length..mm.	sLL	dLL	dPL	Emtime	Preadult.death	Death_stat	AL	Lifespan	PL
1	RPV 095	Amazon	Rondonia	-8.742	2	RPV	11	R16	A	20	M	1	2.892	17	NA	NA	20	NA	1	6	26	3
2	RPV 096	Amazon	Rondonia	-8.742	2	RPV	11	R16	A	20	F	0	2.904	19	NA	NA	22	NA	1	5	27	3
3	RPV 097	Amazon	Rondonia	-8.742	2	RPV	11	R16	A	20	F	0	NA	20	NA	NA	24	NA	1	0	24	4
4	RPV 098	Amazon	Rondonia	-8.742	2	RPV	11	R16	A	20		NA	NA	NA	NA	21	NA	21	0	NA	NA	NA
5	RPV 099	Amazon	Rondonia	-8.742	2	RPV	11	R16	A	20		NA	NA	NA	9	NA	NA	9	0	NA	NA	NA
6	RPV 100	Amazon	Rondonia	-8.742	2	RPV	11	R16	A	20	M	1	2.922	17	NA	NA	20	NA	1	5	25	3
7	RPV 101	Amazon	Rondonia	-8.742	2	RPV	11	R16	A	20	M	1	2.919	18	NA	NA	22	NA	1	5	27	4
8	RPV 102	Amazon	Rondonia	-8.742	2	RPV	11	R16	A	20	F	0	2.967	19	NA	NA	22	NA	1	5	27	3
9	RPV 103	Amazon	Rondonia	-8.742	2	RPV	11	R16	A	20	F	0	2.865	21	NA	NA	24	NA	1	4	28	3
10	RPV 104	Amazon	Rondonia	-8.742	2	RPV	11	R16	A	20		NA	NA	NA	16	NA	NA	16	0	NA	NA	NA
11	RPV 105	Amazon	Rondonia	-8.742	2	RPV	11	R16	A	20	M	1	2.854	17	NA	NA	20	NA	1	5	25	3
12	RPV 106	Amazon	Rondonia	-8.742	2	RPV	11	R16	A	20	M	1	2.88	19	NA	NA	22	NA	1	5	27	3
13	RPV 107	Amazon	Rondonia	-8.742	2	RPV	11	R16	A	20		NA	NA	NA	NA	22	NA	22	0	NA	NA	NA
14	RPV 108	Amazon	Rondonia	-8.742	2	RPV	11	R16	A	20	M	1	2.944	21	NA	NA	24	NA	1	4	28	3
15	RPV 109	Amazon	Rondonia	-8.742	2	RPV	11	R16	A	20	F	0	2.843	23	NA	NA	26	NA	1	2	28	3
16	RPV 110	Amazon	Rondonia	-8.742	2	RPV	11	R16	B	24	M	1	2.704	13	NA	NA	14	NA	1	4	18	1
17	RPV 111	Amazon	Rondonia	-8.742	2	RPV	11	R16	B	24	M	1	2.664	15	NA	NA	17	NA	1	2	19	2
18	RPV 112	Amazon	Rondonia	-8.742	2	RPV	11	R16	B	24		NA	NA	NA	16	NA	NA	16	0	NA	NA	NA
19	RPV 113	Amazon	Rondonia	-8.742	2	RPV	11	R16	B	24		NA	NA	NA	16	NA	NA	16	0	NA	NA	NA
20	RPV 114	Amazon	Rondonia	-8.742	2	RPV	11	R16	B	24		NA	NA	NA	16	NA	NA	16	0	NA	NA	NA
21	RPV 115	Amazon	Rondonia	-8.742	2	RPV	11	R16	B	24	F	0	2.665	14	NA	NA	16	NA	1	3	19	2
22	RPV 116	Amazon	Rondonia	-8.742	2	RPV	11	R16	B	24	M	1	2.612	15	NA	NA	17	NA	1	2	19	2
23	RPV 117	Amazon	Rondonia	-8.742	2	RPV	11	R16	B	24	F	0	2.627	18	NA	NA	20	NA	1	3	23	2
24	RPV 118	Amazon	Rondonia	-8.742	2	RPV	11	R16	B	24	F	0	2.579	19	NA	NA	22	NA	1	2	24	3
25	RPV 119	Amazon	Rondonia	-8.742	2	RPV	11	R16	B	24	F	0	2.522	19	NA	NA	21	NA	1	3	24	2
26	RPV 120	Amazon	Rondonia	-8.742	2	RPV	11	R16	B	24	M	1	2.735	14	NA	NA	16	NA	1	3	19	2
27	RPV 121	Amazon	Rondonia	-8.742	2	RPV	11	R16	B	24	M	1	2.644	15	NA	NA	17	NA	1	2	19	2
28	RPV 122	Amazon	Rondonia	-8.742	2	RPV	11	R16	B	24	M	1	2.77	15	NA	NA	17	NA	1	3	20	2
29	RPV 123	Amazon	Rondonia	-8.742	2	RPV	11	R16	B	24	F	0	2.73	17	NA	NA	19	NA	1	4	23	2
30	RPV 124	Amazon	Rondonia	-8.742	2	RPV	11	R16	B	24	F	0	2.676	18	NA	NA	20	NA	1	3	23	2
31	RPV 125	Amazon	Rondonia	-8.742	2	RPV	11	R16	C	28	M	1	2.328	13	NA	NA	14	NA	1	2	16	1
32	RPV 126	Amazon	Rondonia	-8.742	2	RPV	11	R16	C	28	M	1	2.46	16	NA	NA	17	NA	1	1	18	1
33	RPV 127	Amazon	Rondonia	-8.742	2	RPV	11	R16	C	28	M	1	2.495	17	NA	NA	19	NA	1	1	20	2
34	RPV 128	Amazon	Rondonia	-8.742	2	RPV	11	R16	C	28		NA	NA	NA	NA	19	NA	19	0	NA	NA	NA
35	RPV 129	Amazon	Rondonia	-8.742	2	RPV	11	R16	C	28		NA	NA	NA	16	NA	NA	16	0	NA	NA	NA
36	RPV 130	Amazon	Rondonia	-8.742	2	RPV	11	R16	C	28	F	0	2.414	17	NA	NA	18	NA	1	2	20	1
37	RPV 131	Amazon	Rondonia	-8.742	2	RPV	11	R16	C	28		NA	NA	NA	NA	22	NA	22	0	NA	NA	NA
38	RPV 132	Amazon	Rondonia	-8.742	2	RPV	11	R16	C	28	NA	NA	NA	NA	NA	22	NA	22	0	NA	NA	NA
39	RPV 133	Amazon	Rondonia	-8.742	2	RPV	11	R16	C	28		NA	NA	NA	20	NA	NA	20	0	NA	NA	NA
40	RPV 134	Amazon	Rondonia	-8.742	2	RPV	11	R16	C	28		NA	NA	NA	18	NA	NA	18	0	NA	NA	NA
41	RPV 135	Amazon	Rondonia	-8.742	2	RPV	11	R16	C	28	M	1	2.567	15	NA	NA	17	NA	1	1	18	2
42	RPV 136	Amazon	Rondonia	-8.742	2	RPV	11	R16	C	28		NA	NA	NA	NA	21	NA	21	0	NA	NA	NA
43	RPV 137	Amazon	Rondonia	-8.742	2	RPV	11	R16	C	28		NA	NA	NA	19	NA	NA	19	0	NA	NA	NA
44	RPV 138	Amazon	Rondonia	-8.742	2	RPV	11	R16	C	28		NA	NA	NA	17	NA	NA	17	0	NA	NA	NA
45	RPV 139	Amazon	Rondonia	-8.742	2	RPV	11	R16	C	28		NA	NA	NA	10	NA	NA	10	0	NA	NA	NA
46	RPV 140	Amazon	Rondonia	-8.742	2	RPV	23	R23	A	20	F	0	2.616	20	NA	NA	23	NA	1	4	27	3
47	RPV 141	Amazon	Rondonia	-8.742	2	RPV	23	R23	A	20	M	1	2.703	20	NA	NA	23	NA	1	4	27	3
48	RPV 142	Amazon	Rondonia	-8.742	2	RPV	23	R23	A	20	M	1	2.703	21	NA	NA	24	NA	1	4	28	3
49	RPV 143	Amazon	Rondonia	-8.742	2	RPV	23	R23	A	20	M	1	2.962	22	NA	NA	25	NA	1	5	30	3
50	RPV 144	Amazon	Rondonia	-8.742	2	RPV	23	R23	A	20	M	1	2.778	22	NA	NA	26	NA	1	3	29	4
51	RPV 145	Amazon	Rondonia	-8.742	2	RPV	23	R23	A	20	M	1	2.785	18	NA	NA	21	NA	1	4	25	3
52	RPV 146	Amazon	Rondonia	-8.742	2	RPV	23	R23	A	20	M	1	2.725	19	NA	NA	22	NA	1	4	26	3
53	RPV 147	Amazon	Rondonia	-8.742	2	RPV	23	R23	A	20	M	1	3.038	22	NA	NA	25	NA	1	6	31	3
54	RPV 148	Amazon	Rondonia	-8.742	2	RPV	23	R23	A	20	M	1	3.063	23	NA	NA	26	NA	1	5	31	3
55	RPV 149	Amazon	Rondonia	-8.742	2	RPV	23	R23	A	20		NA	NA	NA	16	NA	NA	16	0	NA	NA	NA
56	RPV 150	Amazon	Rondonia	-8.742	2	RPV	23	R23	A	20	M	1	2.682	20	NA	NA	23	NA	1	4	27	3
57	RPV 151	Amazon	Rondonia	-8.742	2	RPV	23	R23	A	20	F	0	2.556	21	NA	NA	23	NA	1	5	28	2
58	RPV 152	Amazon	Rondonia	-8.742	2	RPV	23	R23	A	20	F	0	2.628	22	NA	NA	24	NA	1	5	29	2
59	RPV 153	Amazon	Rondonia	-8.742	2	RPV	23	R23	A	20	M	1	2.807	23	NA	NA	26	NA	1	4	30	3
60	RPV 154	Amazon	Rondonia	-8.742	2	RPV	23	R23	A	20	M	1	2.931	23	NA	NA	26	NA	1	4	30	3
61	RPV 155	Amazon	Rondonia	-8.742	2	RPV	23	R23	B	24	M	1	2.592	15	NA	NA	17	NA	1	2	19	2
62	RPV 156	Amazon	Rondonia	-8.742	2	RPV	23	R23	B	24	M	1	2.611	15	NA	NA	17	NA	1	2	19	2
63	RPV 157	Amazon	Rondonia	-8.742	2	RPV	23	R23	B	24	M	1	2.663	16	NA	NA	18	NA	1	3	21	2
64	RPV 158	Amazon	Rondonia	-8.742	2	RPV	23	R23	B	24		NA	NA	NA	NA	18	NA	18	0	NA	NA	NA
65	RPV 159	Amazon	Rondonia	-8.742	2	RPV	23	R23	B	24	M	1	2.816	19	NA	NA	21	NA	1	4	25	2
66	RPV 160	Amazon	Rondonia	-8.742	2	RPV	23	R23	B	24	M	1	2.643	15	NA	NA	17	NA	1	2	19	2
67	RPV 161	Amazon	Rondonia	-8.742	2	RPV	23	R23	B	24	F	0	2.688	18	NA	NA	20	NA	1	1	21	2
68	RPV 162	Amazon	Rondonia	-8.742	2	RPV	23	R23	B	24	F	0	2.618	18	NA	NA	20	NA	1	3	23	2
69	RPV 163	Amazon	Rondonia	-8.742	2	RPV	23	R23	B	24		NA	NA	NA	17	NA	NA	17	0	NA	NA	NA
70	RPV 164	Amazon	Rondonia	-8.742	2	RPV	23	R23	B	24		NA	NA	NA	9	NA	NA	9	0	NA	NA	NA
71	RPV 165	Amazon	Rondonia	-8.742	2	RPV	23	R23	B	24	M	1	2.724	16	NA	NA	18	NA	1	3	21	2
72	RPV 166	Amazon	Rondonia	-8.742	2	RPV	23	R23	B	24	F	0	2.63	18	NA	NA	20	NA	1	2	22	2
73	RPV 167	Amazon	Rondonia	-8.742	2	RPV	23	R23	B	24	M	1	2.736	18	NA	NA	20	NA	1	2	22	2
74	RPV 168	Amazon	Rondonia	-8.742	2	RPV	23	R23	B	24	M	1	2.813	20	NA	NA	22	NA	1	2	24	2
75	RPV 169	Amazon	Rondonia	-8.742	2	RPV	23	R23	B	24		NA	NA	NA	17	NA	NA	17	0	NA	NA	NA
76	RPV 170	Amazon	Rondonia	-8.742	2	RPV	23	R23	C	28		NA	NA	NA	NA	16	NA	16	0	NA	NA	NA
77	RPV 171	Amazon	Rondonia	-8.742	2	RPV	23	R23	C	28	M	1	2.629	16	NA	NA	18	NA	1	1	19	2
78	RPV 172	Amazon	Rondonia	-8.742	2	RPV	23	R23	C	28	M	1	2.591	16	NA	NA	18	NA	1	1	19	2
79	RPV 173	Amazon	Rondonia	-8.742	2	RPV	23	R23	C	28	M	1	2.482	18	NA	NA	20	NA	1	1	21	2
80	RPV 174	Amazon	Rondonia	-8.742	2	RPV	23	R23	C	28	M	1	2.524	20	NA	NA	22	NA	1	1	23	2
81	RPV 175	Amazon	Rondonia	-8.742	2	RPV	23	R23	C	28		NA	NA	NA	NA	15	NA	15	0	NA	NA	NA
82	RPV 176	Amazon	Rondonia	-8.742	2	RPV	23	R23	C	28	M	1	2.528	15	NA	NA	17	NA	1	1	18	2
83	RPV 177	Amazon	Rondonia	-8.742	2	RPV	23	R23	C	28	F	0	2.237	19	NA	NA	20	NA	1	1	21	1
84	RPV 178	Amazon	Rondonia	-8.742	2	RPV	23	R23	C	28		NA	NA	NA	NA	21	NA	21	0	NA	NA	NA
85	RPV 179	Amazon	Rondonia	-8.742	2	RPV	23	R23	C	28		NA	NA	NA	20	NA	NA	20	0	NA	NA	NA
86	RPV 180	Amazon	Rondonia	-8.742	2	RPV	23	R23	C	28	F	0	2.502	14	NA	NA	16	NA	1	2	18	2
87	RPV 181	Amazon	Rondonia	-8.742	2	RPV	23	R23	C	28	M	1	2.602	15	NA	NA	17	NA	1	1	18	2
88	RPV 182	Amazon	Rondonia	-8.742	2	RPV	23	R23	C	28	F	0	2.501	18	NA	NA	20	NA	1	2	22	2
89	RPV 183	Amazon	Rondonia	-8.742	2	RPV	23	R23	C	28	M	1	2.378	18	NA	NA	19	NA	1	2	21	1
90	RPV 184	Amazon	Rondonia	-8.742	2	RPV	23	R23	C	28	F	0	2.421	19	NA	NA	20	NA	1	3	23	1
91	RPV 185	Amazon	Rondonia	-8.742	2	RPV	25	R24	A	20	F	0	2.752	20	NA	NA	23	NA	1	4	27	3
92	RPV 186	Amazon	Rondonia	-8.742	2	RPV	25	R24	A	20	F	0	2.806	21	NA	NA	24	NA	1	4	28	3
93	RPV 187	Amazon	Rondonia	-8.742	2	RPV	25	R24	A	20	F	0	2.684	21	NA	NA	24	NA	1	4	28	3
94	RPV 188	Amazon	Rondonia	-8.742	2	RPV	25	R24	A	20	F	0	2.775	22	NA	NA	25	NA	1	5	30	3
95	RPV 189	Amazon	Rondonia	-8.742	2	RPV	25	R24	A	20		NA	NA	NA	29	NA	NA	29	0	NA	NA	NA
96	RPV 190	Amazon	Rondonia	-8.742	2	RPV	25	R24	A	20	F	0	2.825	18	NA	NA	21	NA	1	4	25	3
97	RPV 191	Amazon	Rondonia	-8.742	2	RPV	25	R24	A	20	F	0	2.778	20	NA	NA	23	NA	1	4	27	3
98	RPV 192	Amazon	Rondonia	-8.742	2	RPV	25	R24	A	20		NA	NA	NA	32	NA	NA	32	0	NA	NA	NA
99	RPV 193	Amazon	Rondonia	-8.742	2	RPV	25	R24	A	20		NA	NA	NA	32	NA	NA	32	0	NA	NA	NA
100	RPV 194	Amazon	Rondonia	-8.742	2	RPV	25	R24	A	20		NA	NA	NA	31	NA	NA	31	0	NA	NA	NA
101	RPV 195	Amazon	Rondonia	-8.742	2	RPV	25	R24	A	20	F	0	2.765	18	NA	NA	21	NA	1	5	26	3
102	RPV 196	Amazon	Rondonia	-8.742	2	RPV	25	R24	A	20	F	0	2.814	21	NA	NA	24	NA	1	4	28	3
103	RPV 197	Amazon	Rondonia	-8.742	2	RPV	25	R24	A	20		NA	NA	NA	32	NA	NA	32	0	NA	NA	NA
104	RPV 198	Amazon	Rondonia	-8.742	2	RPV	25	R24	A	20		NA	NA	NA	29	NA	NA	29	0	NA	NA	NA
105	RPV 199	Amazon	Rondonia	-8.742	2	RPV	25	R24	A	20		NA	NA	NA	23	NA	NA	23	0	NA	NA	NA
106	RPV 200	Amazon	Rondonia	-8.742	2	RPV	25	R24	B	24	F	0	2.6	17	NA	NA	19	NA	1	3	22	2
107	RPV 201	Amazon	Rondonia	-8.742	2	RPV	25	R24	B	24		NA	NA	NA	27	NA	NA	27	0	NA	NA	NA
108	RPV 202	Amazon	Rondonia	-8.742	2	RPV	25	R24	B	24		NA	NA	NA	27	NA	NA	27	0	NA	NA	NA
109	RPV 203	Amazon	Rondonia	-8.742	2	RPV	25	R24	B	24		NA	NA	NA	27	NA	NA	27	0	NA	NA	NA
110	RPV 204	Amazon	Rondonia	-8.742	2	RPV	25	R24	B	24		NA	NA	NA	27	NA	NA	27	0	NA	NA	NA
111	RPV 205	Amazon	Rondonia	-8.742	2	RPV	25	R24	B	24	F	0	2.657	15	NA	NA	17	NA	1	3	20	2
112	RPV 206	Amazon	Rondonia	-8.742	2	RPV	25	R24	B	24		NA	NA	NA	16	NA	NA	16	0	NA	NA	NA
113	RPV 207	Amazon	Rondonia	-8.742	2	RPV	25	R24	B	24		NA	NA	NA	16	NA	NA	16	0	NA	NA	NA
114	RPV 208	Amazon	Rondonia	-8.742	2	RPV	25	R24	B	24		NA	NA	NA	16	NA	NA	16	0	NA	NA	NA
115	RPV 209	Amazon	Rondonia	-8.742	2	RPV	25	R24	B	24		NA	NA	NA	16	NA	NA	16	0	NA	NA	NA
116	RPV 210	Amazon	Rondonia	-8.742	2	RPV	25	R24	B	24	F	0	2.647	14	NA	NA	16	NA	1	3	19	2
117	RPV 211	Amazon	Rondonia	-8.742	2	RPV	25	R24	B	24	F	0	2.647	17	NA	NA	19	NA	1	3	22	2
118	RPV 212	Amazon	Rondonia	-8.742	2	RPV	25	R24	B	24	F	0	2.626	18	NA	NA	20	NA	1	3	23	2
119	RPV 213	Amazon	Rondonia	-8.742	2	RPV	25	R24	B	24	F	0	2.498	19	NA	NA	21	NA	1	3	24	2
120	RPV 214	Amazon	Rondonia	-8.742	2	RPV	25	R24	B	24		NA	NA	NA	24	NA	NA	24	0	NA	NA	NA
121	RPV 215	Amazon	Rondonia	-8.742	2	RPV	25	R24	C	28		NA	NA	NA	23	NA	NA	23	0	NA	NA	NA
122	RPV 216	Amazon	Rondonia	-8.742	2	RPV	25	R24	C	28		NA	NA	NA	21	NA	NA	21	0	NA	NA	NA
123	RPV 217	Amazon	Rondonia	-8.742	2	RPV	25	R24	C	28		NA	NA	NA	16	NA	NA	16	0	NA	NA	NA
124	RPV 218	Amazon	Rondonia	-8.742	2	RPV	25	R24	C	28		NA	NA	NA	14	NA	NA	14	0	NA	NA	NA
125	RPV 219	Amazon	Rondonia	-8.742	2	RPV	25	R24	C	28		NA	NA	NA	18	NA	NA	18	0	NA	NA	NA
126	RPV 220	Amazon	Rondonia	-8.742	2	RPV	25	R24	C	28	F	0	2.373	15	NA	NA	16	NA	1	2	18	1
127	RPV 221	Amazon	Rondonia	-8.742	2	RPV	25	R24	C	28		NA	NA	NA	NA	17	NA	17	0	NA	NA	NA
128	RPV 222	Amazon	Rondonia	-8.742	2	RPV	25	R24	C	28	F	0	NA	16	NA	NA	17	NA	1	1	18	1
129	RPV 223	Amazon	Rondonia	-8.742	2	RPV	25	R24	C	28		NA	NA	NA	16	NA	NA	16	0	NA	NA	NA
130	RPV 224	Amazon	Rondonia	-8.742	2	RPV	25	R24	C	28		NA	NA	NA	13	NA	NA	13	0	NA	NA	NA
131	RPV 225	Amazon	Rondonia	-8.742	2	RPV	25	R24	C	28		NA	NA	NA	NA	17	NA	17	0	NA	NA	NA
132	RPV 226	Amazon	Rondonia	-8.742	2	RPV	25	R24	C	28		NA	NA	NA	21	NA	NA	21	0	NA	NA	NA
133	RPV 227	Amazon	Rondonia	-8.742	2	RPV	25	R24	C	28		NA	NA	NA	16	NA	NA	16	0	NA	NA	NA
134	RPV 228	Amazon	Rondonia	-8.742	2	RPV	25	R24	C	28		NA	NA	NA	15	NA	NA	15	0	NA	NA	NA
135	RPV 229	Amazon	Rondonia	-8.742	2	RPV	25	R24	C	28		NA	NA	NA	11	NA	NA	11	0	NA	NA	NA
136	RPV 230	Amazon	Rondonia	-8.742	2	RPV	38	R28	A	20	M	1	2.769	19	NA	NA	22	NA	1	4	26	3
137	RPV 231	Amazon	Rondonia	-8.742	2	RPV	38	R28	A	20	M	1	2.867	20	NA	NA	23	NA	1	4	27	3
138	RPV 232	Amazon	Rondonia	-8.742	2	RPV	38	R28	A	20	M	1	2.762	20	NA	NA	23	NA	1	4	27	3
139	RPV 233	Amazon	Rondonia	-8.742	2	RPV	38	R28	A	20	F	0	2.762	21	NA	NA	24	NA	1	3	27	3
140	RPV 234	Amazon	Rondonia	-8.742	2	RPV	38	R28	A	20	M	1	2.96	22	NA	NA	25	NA	1	4	29	3
141	RPV 235	Amazon	Rondonia	-8.742	2	RPV	38	R28	A	20	M	1	2.908	19	NA	NA	22	NA	1	5	27	3
142	RPV 236	Amazon	Rondonia	-8.742	2	RPV	38	R28	A	20	M	1	2.787	19	NA	NA	22	NA	1	2	24	3
143	RPV 237	Amazon	Rondonia	-8.742	2	RPV	38	R28	A	20	F	0	2.748	20	NA	NA	23	NA	1	5	28	3
144	RPV 238	Amazon	Rondonia	-8.742	2	RPV	38	R28	A	20	F	0	2.741	21	NA	NA	24	NA	1	5	29	3
145	RPV 239	Amazon	Rondonia	-8.742	2	RPV	38	R28	A	20	M	1	2.935	22	NA	NA	25	NA	1	4	29	3
146	RPV 240	Amazon	Rondonia	-8.742	2	RPV	38	R28	A	20	F	0	2.824	19	NA	NA	22	NA	1	4	26	3
147	RPV 241	Amazon	Rondonia	-8.742	2	RPV	38	R28	A	20	F	0	2.781	20	NA	NA	23	NA	1	5	28	3
148	RPV 242	Amazon	Rondonia	-8.742	2	RPV	38	R28	A	20	M	1	2.732	21	NA	NA	24	NA	1	4	28	3
149	RPV 243	Amazon	Rondonia	-8.742	2	RPV	38	R28	A	20	M	1	2.81	22	NA	NA	25	NA	1	5	30	3
150	RPV 244	Amazon	Rondonia	-8.742	2	RPV	38	R28	A	20	M	1	3.053	23	NA	NA	27	NA	1	4	31	4
151	RPV 245	Amazon	Rondonia	-8.742	2	RPV	38	R28	B	24	F	0	2.55	14	NA	NA	15	NA	1	3	18	1
152	RPV 246	Amazon	Rondonia	-8.742	2	RPV	38	R28	B	24	M	1	2.59	16	NA	NA	17	NA	1	3	20	1
153	RPV 247	Amazon	Rondonia	-8.742	2	RPV	38	R28	B	24	M	1	2.771	18	NA	NA	20	NA	1	3	23	2
154	RPV 248	Amazon	Rondonia	-8.742	2	RPV	38	R28	B	24	M	1	2.916	19	NA	NA	21	NA	1	4	25	2
155	RPV 249	Amazon	Rondonia	-8.742	2	RPV	38	R28	B	24	M	1	3.013	20	NA	NA	22	NA	1	3	25	2
156	RPV 250	Amazon	Rondonia	-8.742	2	RPV	38	R28	B	24	M	1	2.771	16	NA	NA	18	NA	1	3	21	2
157	RPV 251	Amazon	Rondonia	-8.742	2	RPV	38	R28	B	24		NA	NA	NA	NA	18	NA	18	0	NA	NA	NA
158	RPV 252	Amazon	Rondonia	-8.742	2	RPV	38	R28	B	24	M	1	2.789	18	NA	NA	20	NA	1	3	23	2
159	RPV 253	Amazon	Rondonia	-8.742	2	RPV	38	R28	B	24	M	1	2.731	20	NA	NA	22	NA	1	4	26	2
160	RPV 254	Amazon	Rondonia	-8.742	2	RPV	38	R28	B	24	F	0	2.577	20	NA	NA	22	NA	1	2	24	2
161	RPV 255	Amazon	Rondonia	-8.742	2	RPV	38	R28	B	24	M	1	2.731	13	NA	NA	15	NA	1	3	18	2
162	RPV 256	Amazon	Rondonia	-8.742	2	RPV	38	R28	B	24	M	1	2.878	16	NA	NA	18	NA	1	3	21	2
163	RPV 257	Amazon	Rondonia	-8.742	2	RPV	38	R28	B	24	M	1	2.735	18	NA	NA	20	NA	1	3	23	2
164	RPV 258	Amazon	Rondonia	-8.742	2	RPV	38	R28	B	24	F	0	2.668	18	NA	NA	20	NA	1	3	23	2
165	RPV 259	Amazon	Rondonia	-8.742	2	RPV	38	R28	B	24	F	0	2.622	19	NA	NA	21	NA	1	3	24	2
166	RPV 260	Amazon	Rondonia	-8.742	2	RPV	38	R28	C	28	M	1	2.688	13	NA	NA	15	NA	1	2	17	2
167	RPV 261	Amazon	Rondonia	-8.742	2	RPV	38	R28	C	28	M	1	2.361	16	NA	NA	18	NA	1	1	19	2
168	RPV 262	Amazon	Rondonia	-8.742	2	RPV	38	R28	C	28	F	0	2.615	18	NA	NA	20	NA	1	2	22	2
169	RPV 263	Amazon	Rondonia	-8.742	2	RPV	38	R28	C	28	M	1	2.587	18	NA	NA	19	NA	1	2	21	1
170	RPV 264	Amazon	Rondonia	-8.742	2	RPV	38	R28	C	28		NA	NA	NA	16	NA	NA	16	0	NA	NA	NA
171	RPV 265	Amazon	Rondonia	-8.742	2	RPV	38	R28	C	28		NA	NA	NA	NA	19	NA	19	0	NA	NA	NA
172	RPV 266	Amazon	Rondonia	-8.742	2	RPV	38	R28	C	28	F	0	2.335	18	NA	NA	19	NA	1	2	21	1
173	RPV 267	Amazon	Rondonia	-8.742	2	RPV	38	R28	C	28		NA	NA	NA	NA	20	NA	20	0	NA	NA	NA
174	RPV 268	Amazon	Rondonia	-8.742	2	RPV	38	R28	C	28		NA	NA	NA	20	NA	NA	20	0	NA	NA	NA
175	RPV 269	Amazon	Rondonia	-8.742	2	RPV	38	R28	C	28		NA	NA	NA	18	NA	NA	18	0	NA	NA	NA
176	RPV 270	Amazon	Rondonia	-8.742	2	RPV	38	R28	C	28	M	1	2.479	13	NA	NA	14	NA	1	2	16	1
177	RPV 271	Amazon	Rondonia	-8.742	2	RPV	38	R28	C	28	F	0	2.339	16	NA	NA	17	NA	1	2	19	1
178	RPV 272	Amazon	Rondonia	-8.742	2	RPV	38	R28	C	28	M	1	2.605	18	NA	NA	20	NA	1	1	21	2
179	RPV 273	Amazon	Rondonia	-8.742	2	RPV	38	R28	C	28	F	0	2.174	19	NA	NA	20	NA	1	2	22	1
180	RPV 274	Amazon	Rondonia	-8.742	2	RPV	38	R28	C	28		NA	NA	NA	16	NA	NA	16	0	NA	NA	NA
181	RPV 279	Amazon	Rondonia	-8.742	2	RPV	12	R17	A	20		NA	NA	NA	17	NA	NA	17	0	NA	NA	NA
182	RPV 280	Amazon	Rondonia	-8.742	2	RPV	12	R17	A	20	F	0	2.643	20	NA	NA	23	NA	1	3	26	3
183	RPV 281	Amazon	Rondonia	-8.742	2	RPV	12	R17	A	20	F	0	2.604	21	NA	NA	24	NA	1	4	28	3
184	RPV 282	Amazon	Rondonia	-8.742	2	RPV	12	R17	A	20	F	0	2.657	21	NA	NA	24	NA	1	3	27	3
185	RPV 283	Amazon	Rondonia	-8.742	2	RPV	12	R17	A	20		NA	NA	NA	26	NA	NA	26	0	NA	NA	NA
186	RPV 284	Amazon	Rondonia	-8.742	2	RPV	12	R17	A	20		NA	NA	NA	22	NA	NA	22	0	NA	NA	NA
187	RPV 285	Amazon	Rondonia	-8.742	2	RPV	12	R17	A	20	F	0	2.789	17	NA	NA	20	NA	1	1	21	3
188	RPV 286	Amazon	Rondonia	-8.742	2	RPV	12	R17	A	20	F	0	2.775	17	NA	NA	20	NA	1	4	24	3
189	RPV 287	Amazon	Rondonia	-8.742	2	RPV	12	R17	A	20		NA	NA	NA	NA	21	NA	21	0	NA	NA	NA
190	RPV 288	Amazon	Rondonia	-8.742	2	RPV	12	R17	A	20		NA	NA	NA	28	NA	NA	28	0	NA	NA	NA
191	RPV 289	Amazon	Rondonia	-8.742	2	RPV	12	R17	A	20		NA	NA	NA	28	NA	NA	28	0	NA	NA	NA
192	RPV 290	Amazon	Rondonia	-8.742	2	RPV	12	R17	B	24	F	0	2.73	13	NA	NA	15	NA	1	3	18	2
193	RPV 291	Amazon	Rondonia	-8.742	2	RPV	12	R17	B	24	F	0	NA	17	NA	NA	19	NA	1	3	22	2
194	RPV 292	Amazon	Rondonia	-8.742	2	RPV	12	R17	B	24		NA	NA	NA	27	NA	NA	27	0	NA	NA	NA
195	RPV 293	Amazon	Rondonia	-8.742	2	RPV	12	R17	B	24		NA	NA	NA	14	NA	NA	14	0	NA	NA	NA
196	RPV 295	Amazon	Rondonia	-8.742	2	RPV	12	R17	B	24	F	0	2.446	17	NA	NA	19	NA	1	3	22	2
197	RPV 296	Amazon	Rondonia	-8.742	2	RPV	12	R17	B	24	F	0	2.594	19	NA	NA	21	NA	1	2	23	2
198	RPV 297	Amazon	Rondonia	-8.742	2	RPV	12	R17	B	24	F	0	2.609	20	NA	NA	22	NA	1	3	25	2
199	RPV 298	Amazon	Rondonia	-8.742	2	RPV	12	R17	B	24		NA	NA	NA	24	NA	NA	24	0	NA	NA	NA
200	RPV 299	Amazon	Rondonia	-8.742	2	RPV	12	R17	B	24		NA	NA	NA	18	NA	NA	18	0	NA	NA	NA
201	RPV 300	Amazon	Rondonia	-8.742	2	RPV	12	R17	B	24	F	0	2.577	15	NA	NA	17	NA	1	2	19	2
202	RPV 301	Amazon	Rondonia	-8.742	2	RPV	12	R17	B	24	F	0	2.578	16	NA	NA	18	NA	1	3	21	2
203	RPV 302	Amazon	Rondonia	-8.742	2	RPV	12	R17	B	24	F	0	2.637	17	NA	NA	19	NA	1	3	22	2
204	RPV 303	Amazon	Rondonia	-8.742	2	RPV	12	R17	B	24		NA	NA	NA	26	NA	NA	26	0	NA	NA	NA
205	RPV 304	Amazon	Rondonia	-8.742	2	RPV	12	R17	B	24		NA	NA	NA	22	NA	NA	22	0	NA	NA	NA
206	RPV 305	Amazon	Rondonia	-8.742	2	RPV	12	R17	C	28		NA	NA	NA	15	NA	NA	15	0	NA	NA	NA
207	RPV 306	Amazon	Rondonia	-8.742	2	RPV	12	R17	C	28		NA	NA	NA	13	NA	NA	13	0	NA	NA	NA
208	RPV 307	Amazon	Rondonia	-8.742	2	RPV	12	R17	C	28		NA	NA	NA	13	NA	NA	13	0	NA	NA	NA
209	RPV 308	Amazon	Rondonia	-8.742	2	RPV	12	R17	C	28		NA	NA	NA	13	NA	NA	13	0	NA	NA	NA
210	RPV 309	Amazon	Rondonia	-8.742	2	RPV	12	R17	C	28		NA	NA	NA	13	NA	NA	13	0	NA	NA	NA
211	RPV 310	Amazon	Rondonia	-8.742	2	RPV	12	R17	C	28	F	0	2.439	12	NA	NA	14	NA	1	2	16	2
212	RPV 311	Amazon	Rondonia	-8.742	2	RPV	12	R17	C	28	F	0	2.373	12	NA	NA	13	NA	1	1	14	1
213	RPV 312	Amazon	Rondonia	-8.742	2	RPV	12	R17	C	28	F	0	2.594	14	NA	NA	16	NA	1	2	18	2
214	RPV 313	Amazon	Rondonia	-8.742	2	RPV	12	R17	C	28		NA	NA	NA	9	NA	NA	9	0	NA	NA	NA
215	RPV 314	Amazon	Rondonia	-8.742	2	RPV	12	R17	C	28		NA	NA	NA	7	NA	NA	7	0	NA	NA	NA
216	RPV 315	Amazon	Rondonia	-8.742	2	RPV	12	R17	C	28	F	0	2.594	13	NA	NA	15	NA	1	2	17	2
217	RPV 316	Amazon	Rondonia	-8.742	2	RPV	12	R17	C	28		NA	NA	NA	13	NA	NA	13	0	NA	NA	NA
218	RPV 317	Amazon	Rondonia	-8.742	2	RPV	12	R17	C	28		NA	NA	NA	13	NA	NA	13	0	NA	NA	NA
219	RPV 318	Amazon	Rondonia	-8.742	2	RPV	12	R17	C	28		NA	NA	NA	11	NA	NA	11	0	NA	NA	NA
220	RPV 319	Amazon	Rondonia	-8.742	2	RPV	12	R17	C	28		NA	NA	NA	8	NA	NA	8	0	NA	NA	NA
221	RPV 320	Amazon	Rondonia	-8.742	2	RPV	17	R19	A	20	F	0	2.784	17	NA	NA	20	NA	1	5	25	3
222	RPV 321	Amazon	Rondonia	-8.742	2	RPV	17	R19	A	20	M	1	2.756	20	NA	NA	23	NA	1	3	26	3
223	RPV 322	Amazon	Rondonia	-8.742	2	RPV	17	R19	A	20	F	0	2.696	20	NA	NA	23	NA	1	4	27	3
224	RPV 323	Amazon	Rondonia	-8.742	2	RPV	17	R19	A	20	M	1	2.579	20	NA	NA	23	NA	1	3	26	3
225	RPV 324	Amazon	Rondonia	-8.742	2	RPV	17	R19	A	20	F	0	2.982	24	NA	NA	27	NA	1	4	31	3
226	RPV 325	Amazon	Rondonia	-8.742	2	RPV	17	R19	A	20	M	1	2.816	18	NA	NA	21	NA	1	4	25	3
227	RPV 326	Amazon	Rondonia	-8.742	2	RPV	17	R19	A	20	M	1	2.753	19	NA	NA	22	NA	1	4	26	3
228	RPV 327	Amazon	Rondonia	-8.742	2	RPV	17	R19	A	20	F	0	2.867	21	NA	NA	24	NA	1	4	28	3
229	RPV 328	Amazon	Rondonia	-8.742	2	RPV	17	R19	A	20	M	1	2.797	22	NA	NA	25	NA	1	3	28	3
230	RPV 329	Amazon	Rondonia	-8.742	2	RPV	17	R19	A	20	M	1	2.997	22	NA	NA	25	NA	1	4	29	3
231	RPV 330	Amazon	Rondonia	-8.742	2	RPV	17	R19	A	20	M	1	2.9	17	NA	NA	21	NA	1	4	25	4
232	RPV 331	Amazon	Rondonia	-8.742	2	RPV	17	R19	A	20		NA	NA	NA	NA	22	NA	22	0	NA	NA	NA
233	RPV 332	Amazon	Rondonia	-8.742	2	RPV	17	R19	A	20	M	1	2.618	22	NA	NA	25	NA	1	3	28	3
234	RPV 333	Amazon	Rondonia	-8.742	2	RPV	17	R19	A	20	M	1	2.651	23	NA	NA	27	NA	1	3	30	4
235	RPV 334	Amazon	Rondonia	-8.742	2	RPV	17	R19	A	20	F	0	2.846	26	NA	NA	29	NA	1	4	33	3
236	RPV 335	Amazon	Rondonia	-8.742	2	RPV	17	R19	B	24	M	1	2.711	15	NA	NA	16	NA	1	3	19	1
237	RPV 336	Amazon	Rondonia	-8.742	2	RPV	17	R19	B	24	F	0	2.749	20	NA	NA	22	NA	1	4	26	2
238	RPV 337	Amazon	Rondonia	-8.742	2	RPV	17	R19	B	24	M	1	2.426	20	NA	NA	22	NA	1	2	24	2
239	RPV 338	Amazon	Rondonia	-8.742	2	RPV	17	R19	B	24	M	1	2.704	21	NA	NA	23	NA	1	4	27	2
240	RPV 339	Amazon	Rondonia	-8.742	2	RPV	17	R19	B	24	M	1	2.721	24	NA	NA	26	NA	1	2	28	2
241	RPV 340	Amazon	Rondonia	-8.742	2	RPV	17	R19	B	24	M	1	2.664	16	NA	NA	18	NA	1	2	20	2
242	RPV 341	Amazon	Rondonia	-8.742	2	RPV	17	R19	B	24	M	1	2.583	18	NA	NA	21	NA	1	2	23	3
243	RPV 342	Amazon	Rondonia	-8.742	2	RPV	17	R19	B	24	M	1	2.624	19	NA	NA	21	NA	1	3	24	2
244	RPV 343	Amazon	Rondonia	-8.742	2	RPV	17	R19	B	24	F	0	2.592	20	NA	NA	22	NA	1	2	24	2
245	RPV 344	Amazon	Rondonia	-8.742	2	RPV	17	R19	B	24	M	1	3.034	22	NA	NA	24	NA	1	3	27	2
246	RPV 345	Amazon	Rondonia	-8.742	2	RPV	17	R19	B	24	M	1	2.715	14	NA	NA	16	NA	1	3	19	2
247	RPV 346	Amazon	Rondonia	-8.742	2	RPV	17	R19	B	24	M	1	2.503	17	NA	NA	19	NA	1	3	22	2
248	RPV 347	Amazon	Rondonia	-8.742	2	RPV	17	R19	B	24	M	1	2.603	18	NA	NA	20	NA	1	1	21	2
249	RPV 348	Amazon	Rondonia	-8.742	2	RPV	17	R19	B	24	F	0	2.487	18	NA	NA	20	NA	1	3	23	2
250	RPV 349	Amazon	Rondonia	-8.742	2	RPV	17	R19	B	24	M	1	2.68	21	NA	NA	23	NA	1	2	25	2
251	RPV 350	Amazon	Rondonia	-8.742	2	RPV	17	R19	C	28	M	1	2.603	13	NA	NA	15	NA	1	1	16	2
252	RPV 351	Amazon	Rondonia	-8.742	2	RPV	17	R19	C	28	F	0	2.407	15	NA	NA	17	NA	1	1	18	2
253	RPV 352	Amazon	Rondonia	-8.742	2	RPV	17	R19	C	28	F	0	2.354	16	NA	NA	17	NA	1	2	19	1
254	RPV 353	Amazon	Rondonia	-8.742	2	RPV	17	R19	C	28		NA	NA	NA	NA	18	NA	18	0	NA	NA	NA
255	RPV 354	Amazon	Rondonia	-8.742	2	RPV	17	R19	C	28	F	0	2.42	19	NA	NA	21	NA	1	2	23	2
256	RPV 355	Amazon	Rondonia	-8.742	2	RPV	17	R19	C	28		NA	NA	NA	NA	16	NA	16	0	NA	NA	NA
257	RPV 356	Amazon	Rondonia	-8.742	2	RPV	17	R19	C	28	M	1	2.513	16	NA	NA	17	NA	1	2	19	1
258	RPV 357	Amazon	Rondonia	-8.742	2	RPV	17	R19	C	28	M	1	2.547	18	NA	NA	19	NA	1	2	21	1
259	RPV 358	Amazon	Rondonia	-8.742	2	RPV	17	R19	C	28	M	1	2.422	20	NA	NA	21	NA	1	1	22	1
260	RPV 359	Amazon	Rondonia	-8.742	2	RPV	17	R19	C	28		NA	NA	NA	20	NA	NA	20	0	NA	NA	NA
261	RPV 360	Amazon	Rondonia	-8.742	2	RPV	17	R19	C	28	F	0	2.408	14	NA	NA	15	NA	1	2	17	1
262	RPV 361	Amazon	Rondonia	-8.742	2	RPV	17	R19	C	28	F	0	2.331	16	NA	NA	18	NA	1	1	19	2
263	RPV 362	Amazon	Rondonia	-8.742	2	RPV	17	R19	C	28		NA	NA	NA	NA	18	NA	18	0	NA	NA	NA
264	RPV 363	Amazon	Rondonia	-8.742	2	RPV	17	R19	C	28	M	1	2.633	17	NA	NA	18	NA	1	1	19	1
265	RPV 364	Amazon	Rondonia	-8.742	2	RPV	17	R19	C	28		NA	NA	NA	NA	20	NA	20	0	NA	NA	NA
266	RPV 365	Amazon	Rondonia	-8.742	2	RPV	18	R20	A	20	M	1	2.828	17	NA	NA	20	NA	1	5	25	3
267	RPV 366	Amazon	Rondonia	-8.742	2	RPV	18	R20	A	20	F	0	2.799	20	NA	NA	23	NA	1	3	26	3
268	RPV 367	Amazon	Rondonia	-8.742	2	RPV	18	R20	A	20	F	0	2.901	23	NA	NA	26	NA	1	4	30	3
269	RPV 368	Amazon	Rondonia	-8.742	2	RPV	18	R20	A	20	F	0	2.792	23	NA	NA	26	NA	1	4	30	3
270	RPV 369	Amazon	Rondonia	-8.742	2	RPV	18	R20	A	20	M	1	2.939	23	NA	NA	26	NA	1	4	30	3
271	RPV 370	Amazon	Rondonia	-8.742	2	RPV	18	R20	A	20	M	1	2.602	19	NA	NA	22	NA	1	1	23	3
272	RPV 371	Amazon	Rondonia	-8.742	2	RPV	18	R20	A	20	M	1	2.862	22	NA	NA	26	NA	1	5	31	4
273	RPV 372	Amazon	Rondonia	-8.742	2	RPV	18	R20	A	20	F	0	2.851	22	NA	NA	25	NA	1	4	29	3
274	RPV 373	Amazon	Rondonia	-8.742	2	RPV	18	R20	A	20	M	1	2.841	23	NA	NA	26	NA	1	4	30	3
275	RPV 374	Amazon	Rondonia	-8.742	2	RPV	18	R20	A	20	F	0	2.887	26	NA	NA	29	NA	1	3	32	3
276	RPV 375	Amazon	Rondonia	-8.742	2	RPV	18	R20	A	20	M	1	2.963	17	NA	NA	20	NA	1	5	25	3
277	RPV 376	Amazon	Rondonia	-8.742	2	RPV	18	R20	A	20		NA	NA	NA	NA	19	NA	19	0	NA	NA	NA
278	RPV 377	Amazon	Rondonia	-8.742	2	RPV	18	R20	A	20		NA	NA	NA	19	NA	NA	19	0	NA	NA	NA
279	RPV 378	Amazon	Rondonia	-8.742	2	RPV	18	R20	A	20		NA	NA	NA	13	NA	NA	13	0	NA	NA	NA
280	RPV 379	Amazon	Rondonia	-8.742	2	RPV	18	R20	A	20		NA	NA	NA	13	NA	NA	13	0	NA	NA	NA
281	RPV 380	Amazon	Rondonia	-8.742	2	RPV	18	R20	B	24	F	0	2.623	16	NA	NA	18	NA	1	3	21	2
282	RPV 381	Amazon	Rondonia	-8.742	2	RPV	18	R20	B	24	F	0	NA	17	NA	NA	18	NA	1	0	18	1
283	RPV 382	Amazon	Rondonia	-8.742	2	RPV	18	R20	B	24	F	0	2.589	18	NA	NA	20	NA	1	2	22	2
284	RPV 383	Amazon	Rondonia	-8.742	2	RPV	18	R20	B	24	F	0	2.655	18	NA	NA	20	NA	1	3	23	2
285	RPV 384	Amazon	Rondonia	-8.742	2	RPV	18	R20	B	24	M	1	2.94	20	NA	NA	22	NA	1	2	24	2
286	RPV 385	Amazon	Rondonia	-8.742	2	RPV	18	R20	B	24	M	1	2.577	16	NA	NA	18	NA	1	3	21	2
287	RPV 386	Amazon	Rondonia	-8.742	2	RPV	18	R20	B	24	F	0	2.744	17	NA	NA	19	NA	1	4	23	2
288	RPV 387	Amazon	Rondonia	-8.742	2	RPV	18	R20	B	24	F	0	2.808	18	NA	NA	20	NA	1	3	23	2
289	RPV 388	Amazon	Rondonia	-8.742	2	RPV	18	R20	B	24	M	1	2.935	19	NA	NA	21	NA	1	3	24	2
290	RPV 389	Amazon	Rondonia	-8.742	2	RPV	18	R20	B	24		NA	NA	NA	15	NA	NA	15	0	NA	NA	NA
291	RPV 390	Amazon	Rondonia	-8.742	2	RPV	18	R20	B	24	M	1	2.772	16	NA	NA	18	NA	1	4	22	2
292	RPV 391	Amazon	Rondonia	-8.742	2	RPV	18	R20	B	24	M	1	2.749	16	NA	NA	18	NA	1	3	21	2
293	RPV 392	Amazon	Rondonia	-8.742	2	RPV	18	R20	B	24	F	0	2.566	19	NA	NA	21	NA	1	3	24	2
294	RPV 393	Amazon	Rondonia	-8.742	2	RPV	18	R20	B	24	M	1	2.688	19	NA	NA	21	NA	1	2	23	2
295	RPV 394	Amazon	Rondonia	-8.742	2	RPV	18	R20	B	24	M	1	2.639	19	NA	NA	21	NA	1	3	24	2
296	RPV 395	Amazon	Rondonia	-8.742	2	RPV	18	R20	C	28	F	0	2.506	13	NA	NA	14	NA	1	2	16	1
297	RPV 396	Amazon	Rondonia	-8.742	2	RPV	18	R20	C	28	M	1	NA	16	NA	NA	17	NA	1	0	17	1
298	RPV 397	Amazon	Rondonia	-8.742	2	RPV	18	R20	C	28	M	1	2.53	16	NA	NA	17	NA	1	2	19	1
299	RPV 398	Amazon	Rondonia	-8.742	2	RPV	18	R20	C	28		NA	NA	NA	NA	19	NA	19	0	NA	NA	NA
300	RPV 399	Amazon	Rondonia	-8.742	2	RPV	18	R20	C	28	F	0	2.601	19	NA	NA	21	NA	1	2	23	2
301	RPV 400	Amazon	Rondonia	-8.742	2	RPV	18	R20	C	28	F	0	2.53	12	NA	NA	13	NA	1	2	15	1
302	RPV 401	Amazon	Rondonia	-8.742	2	RPV	18	R20	C	28	M	1	2.407	16	NA	NA	17	NA	1	2	19	1
303	RPV 402	Amazon	Rondonia	-8.742	2	RPV	18	R20	C	28	M	1	2.612	17	NA	NA	18	NA	1	2	20	1
304	RPV 403	Amazon	Rondonia	-8.742	2	RPV	18	R20	C	28	F	0	NA	18	NA	NA	20	NA	1	0	20	2
305	RPV 404	Amazon	Rondonia	-8.742	2	RPV	18	R20	C	28	F	0	2.51	19	NA	NA	21	NA	1	2	23	2
306	RPV 405	Amazon	Rondonia	-8.742	2	RPV	18	R20	C	28	M	1	2.388	14	NA	NA	15	NA	1	2	17	1
307	RPV 406	Amazon	Rondonia	-8.742	2	RPV	18	R20	C	28		NA	NA	NA	NA	15	NA	15	0	NA	NA	NA
308	RPV 407	Amazon	Rondonia	-8.742	2	RPV	18	R20	C	28	M	1	2.449	16	NA	NA	17	NA	1	2	19	1
309	RPV 408	Amazon	Rondonia	-8.742	2	RPV	18	R20	C	28	M	1	2.651	17	NA	NA	19	NA	1	2	21	2
310	RPV 409	Amazon	Rondonia	-8.742	2	RPV	18	R20	C	28		NA	NA	NA	NA	22	NA	22	0	NA	NA	NA
311	RPV 410	Amazon	Rondonia	-8.742	2	RPV	19	R21	A	20	M	1	2.811	17	NA	NA	20	NA	1	4	24	3
312	RPV 411	Amazon	Rondonia	-8.742	2	RPV	19	R21	A	20	F	0	2.84	18	NA	NA	21	NA	1	5	26	3
313	RPV 412	Amazon	Rondonia	-8.742	2	RPV	19	R21	A	20	F	0	2.878	19	NA	NA	22	NA	1	5	27	3
314	RPV 413	Amazon	Rondonia	-8.742	2	RPV	19	R21	A	20	M	1	NA	21	NA	NA	24	NA	1	4	28	3
315	RPV 414	Amazon	Rondonia	-8.742	2	RPV	19	R21	A	20		NA	NA	NA	15	NA	NA	15	0	NA	NA	NA
316	RPV 415	Amazon	Rondonia	-8.742	2	RPV	19	R21	A	20	F	0	2.853	17	NA	NA	20	NA	1	5	25	3
317	RPV 416	Amazon	Rondonia	-8.742	2	RPV	19	R21	A	20	M	1	2.93	20	NA	NA	23	NA	1	4	27	3
318	RPV 417	Amazon	Rondonia	-8.742	2	RPV	19	R21	A	20	F	0	2.833	20	NA	NA	23	NA	1	4	27	3
319	RPV 418	Amazon	Rondonia	-8.742	2	RPV	19	R21	A	20	M	1	2.939	21	NA	NA	24	NA	1	5	29	3
320	RPV 419	Amazon	Rondonia	-8.742	2	RPV	19	R21	A	20	M	1	3.058	23	NA	NA	26	NA	1	4	30	3
321	RPV 420	Amazon	Rondonia	-8.742	2	RPV	19	R21	A	20	F	0	2.698	18	NA	NA	21	NA	1	4	25	3
322	RPV 421	Amazon	Rondonia	-8.742	2	RPV	19	R21	A	20	M	1	2.778	19	NA	NA	22	NA	1	4	26	3
323	RPV 422	Amazon	Rondonia	-8.742	2	RPV	19	R21	A	20	M	1	3.008	20	NA	NA	24	NA	1	4	28	4
324	RPV 423	Amazon	Rondonia	-8.742	2	RPV	19	R21	A	20		NA	NA	NA	NA	22	NA	22	0	NA	NA	NA
325	RPV 424	Amazon	Rondonia	-8.742	2	RPV	19	R21	A	20	M	1	3.127	22	NA	NA	25	NA	1	6	31	3
326	RPV 425	Amazon	Rondonia	-8.742	2	RPV	19	R21	B	24	M	1	2.742	14	NA	NA	16	NA	1	2	18	2
327	RPV 427	Amazon	Rondonia	-8.742	2	RPV	19	R21	B	24	F	0	2.609	17	NA	NA	19	NA	1	3	22	2
328	RPV 428	Amazon	Rondonia	-8.742	2	RPV	19	R21	B	24	F	0	2.653	17	NA	NA	19	NA	1	3	22	2
329	RPV 429	Amazon	Rondonia	-8.742	2	RPV	19	R21	B	24	F	0	2.653	18	NA	NA	20	NA	1	3	23	2
330	RPV 430	Amazon	Rondonia	-8.742	2	RPV	19	R21	B	24	F	0	2.437	16	NA	NA	17	NA	1	3	20	1
331	RPV 431	Amazon	Rondonia	-8.742	2	RPV	19	R21	B	24	F	0	2.511	17	NA	NA	19	NA	1	3	22	2
332	RPV 432	Amazon	Rondonia	-8.742	2	RPV	19	R21	B	24	F	0	2.549	17	NA	NA	20	NA	1	2	22	3
333	RPV 433	Amazon	Rondonia	-8.742	2	RPV	19	R21	B	24	F	0	2.679	18	NA	NA	20	NA	1	3	23	2
334	RPV 434	Amazon	Rondonia	-8.742	2	RPV	19	R21	B	24	F	0	2.775	20	NA	NA	23	NA	1	2	25	3
335	RPV 435	Amazon	Rondonia	-8.742	2	RPV	19	R21	B	24	F	0	2.589	15	NA	NA	16	NA	1	3	19	1
336	RPV 436	Amazon	Rondonia	-8.742	2	RPV	19	R21	B	24		NA	NA	NA	NA	18	NA	18	0	NA	NA	NA
337	RPV 437	Amazon	Rondonia	-8.742	2	RPV	19	R21	B	24	F	0	2.555	17	NA	NA	19	NA	1	3	22	2
338	RPV 438	Amazon	Rondonia	-8.742	2	RPV	19	R21	B	24	M	1	2.707	18	NA	NA	21	NA	1	2	23	3
339	RPV 439	Amazon	Rondonia	-8.742	2	RPV	19	R21	B	24	M	1	2.641	20	NA	NA	22	NA	1	3	25	2
340	RPV 440	Amazon	Rondonia	-8.742	2	RPV	19	R21	C	28	F	0	2.574	12	NA	NA	14	NA	1	3	17	2
341	RPV 441	Amazon	Rondonia	-8.742	2	RPV	19	R21	C	28	F	0	2.421	14	NA	NA	15	NA	1	2	17	1
342	RPV 442	Amazon	Rondonia	-8.742	2	RPV	19	R21	C	28	F	0	2.913	17	NA	NA	18	NA	1	2	20	1
343	RPV 443	Amazon	Rondonia	-8.742	2	RPV	19	R21	C	28		NA	NA	NA	16	NA	NA	16	0	NA	NA	NA
344	RPV 444	Amazon	Rondonia	-8.742	2	RPV	19	R21	C	28		NA	NA	NA	16	NA	NA	16	0	NA	NA	NA
345	RPV 445	Amazon	Rondonia	-8.742	2	RPV	19	R21	C	28	F	0	2.334	14	NA	NA	15	NA	1	2	17	1
346	RPV 446	Amazon	Rondonia	-8.742	2	RPV	19	R21	C	28		NA	NA	NA	NA	17	NA	17	0	NA	NA	NA
347	RPV 447	Amazon	Rondonia	-8.742	2	RPV	19	R21	C	28	M	1	2.455	16	NA	NA	18	NA	1	1	19	2
348	RPV 448	Amazon	Rondonia	-8.742	2	RPV	19	R21	C	28		NA	NA	NA	NA	19	NA	19	0	NA	NA	NA
349	RPV 449	Amazon	Rondonia	-8.742	2	RPV	19	R21	C	28	M	1	2.799	19	NA	NA	21	NA	1	2	23	2
350	RPV 450	Amazon	Rondonia	-8.742	2	RPV	19	R21	C	28	M	1	2.52	16	NA	NA	17	NA	1	2	19	1
351	RPV 451	Amazon	Rondonia	-8.742	2	RPV	19	R21	C	28	M	1	2.609	17	NA	NA	18	NA	1	2	20	1
352	RPV 452	Amazon	Rondonia	-8.742	2	RPV	19	R21	C	28		NA	NA	NA	NA	18	NA	18	0	NA	NA	NA
353	RPV 453	Amazon	Rondonia	-8.742	2	RPV	19	R21	C	28		NA	NA	NA	20	NA	NA	20	0	NA	NA	NA
354	RPV 454	Amazon	Rondonia	-8.742	2	RPV	19	R21	C	28		NA	NA	NA	19	NA	NA	19	0	NA	NA	NA
355	RPV 455	Amazon	Rondonia	-8.742	2	RPV	20	R22	A	20	M	1	2.702	20	NA	NA	23	NA	1	4	27	3
356	RPV 456	Amazon	Rondonia	-8.742	2	RPV	20	R22	A	20	F	0	2.599	21	NA	NA	24	NA	1	5	29	3
357	RPV 457	Amazon	Rondonia	-8.742	2	RPV	20	R22	A	20	F	0	2.612	23	NA	NA	26	NA	1	3	29	3
358	RPV 458	Amazon	Rondonia	-8.742	2	RPV	20	R22	A	20	M	1	2.738	24	NA	NA	26	NA	1	4	30	2
359	RPV 459	Amazon	Rondonia	-8.742	2	RPV	20	R22	A	20	F	0	2.649	24	NA	NA	26	NA	1	4	30	2
360	RPV 460	Amazon	Rondonia	-8.742	2	RPV	20	R22	A	20	M	1	2.676	20	NA	NA	23	NA	1	2	25	3
361	RPV 461	Amazon	Rondonia	-8.742	2	RPV	20	R22	A	20	F	0	2.463	21	NA	NA	24	NA	1	4	28	3
362	RPV 462	Amazon	Rondonia	-8.742	2	RPV	20	R22	A	20	F	0	2.485	22	NA	NA	25	NA	1	4	29	3
363	RPV 463	Amazon	Rondonia	-8.742	2	RPV	20	R22	A	20	M	1	2.598	22	NA	NA	25	NA	1	2	27	3
364	RPV 464	Amazon	Rondonia	-8.742	2	RPV	20	R22	A	20		NA	NA	NA	NA	24	NA	24	0	NA	NA	NA
365	RPV 465	Amazon	Rondonia	-8.742	2	RPV	20	R22	A	20	F	0	2.911	19	NA	NA	22	NA	1	5	27	3
366	RPV 466	Amazon	Rondonia	-8.742	2	RPV	20	R22	A	20	F	0	2.718	20	NA	NA	23	NA	1	5	28	3
367	RPV 467	Amazon	Rondonia	-8.742	2	RPV	20	R22	A	20	F	0	2.524	21	NA	NA	24	NA	1	4	28	3
368	RPV 468	Amazon	Rondonia	-8.742	2	RPV	20	R22	A	20	M	1	2.946	22	NA	NA	25	NA	1	4	29	3
369	RPV 469	Amazon	Rondonia	-8.742	2	RPV	20	R22	A	20	F	0	2.912	24	NA	NA	27	NA	1	5	32	3
370	RPV 470	Amazon	Rondonia	-8.742	2	RPV	20	R22	B	24	F	0	2.608	15	NA	NA	16	NA	1	4	20	1
371	RPV 471	Amazon	Rondonia	-8.742	2	RPV	20	R22	B	24	M	1	2.544	16	NA	NA	18	NA	1	3	21	2
372	RPV 472	Amazon	Rondonia	-8.742	2	RPV	20	R22	B	24	M	1	2.505	16	NA	NA	18	NA	1	3	21	2
373	RPV 473	Amazon	Rondonia	-8.742	2	RPV	20	R22	B	24	M	1	2.72	17	NA	NA	19	NA	1	4	23	2
374	RPV 474	Amazon	Rondonia	-8.742	2	RPV	20	R22	B	24	F	0	2.601	18	NA	NA	20	NA	1	4	24	2
375	RPV 475	Amazon	Rondonia	-8.742	2	RPV	20	R22	B	24	F	0	2.602	15	NA	NA	17	NA	1	3	20	2
376	RPV 476	Amazon	Rondonia	-8.742	2	RPV	20	R22	B	24	F	0	2.632	15	NA	NA	17	NA	1	3	20	2
377	RPV 477	Amazon	Rondonia	-8.742	2	RPV	20	R22	B	24	F	0	2.594	16	NA	NA	18	NA	1	3	21	2
378	RPV 478	Amazon	Rondonia	-8.742	2	RPV	20	R22	B	24	F	0	2.571	16	NA	NA	17	NA	1	2	19	1
379	RPV 479	Amazon	Rondonia	-8.742	2	RPV	20	R22	B	24	F	0	2.651	18	NA	NA	21	NA	1	3	24	3
380	RPV 480	Amazon	Rondonia	-8.742	2	RPV	20	R22	B	24	F	0	2.713	14	NA	NA	16	NA	1	3	19	2
381	RPV 481	Amazon	Rondonia	-8.742	2	RPV	20	R22	B	24	F	0	2.598	15	NA	NA	16	NA	1	3	19	1
382	RPV 482	Amazon	Rondonia	-8.742	2	RPV	20	R22	B	24	M	1	2.643	17	NA	NA	19	NA	1	3	22	2
383	RPV 483	Amazon	Rondonia	-8.742	2	RPV	20	R22	B	24	F	0	2.717	17	NA	NA	19	NA	1	4	23	2
384	RPV 484	Amazon	Rondonia	-8.742	2	RPV	20	R22	B	24		NA	NA	NA	26	NA	NA	26	0	NA	NA	NA
385	RPV 485	Amazon	Rondonia	-8.742	2	RPV	20	R22	C	28	M	1	2.419	14	NA	NA	15	NA	1	2	17	1
386	RPV 486	Amazon	Rondonia	-8.742	2	RPV	20	R22	C	28	M	1	2.585	16	NA	NA	17	NA	1	2	19	1
387	RPV 487	Amazon	Rondonia	-8.742	2	RPV	20	R22	C	28	M	1	2.756	16	NA	NA	18	NA	1	1	19	2
388	RPV 488	Amazon	Rondonia	-8.742	2	RPV	20	R22	C	28	M	1	2.712	17	NA	NA	19	NA	1	2	21	2
389	RPV 489	Amazon	Rondonia	-8.742	2	RPV	20	R22	C	28		NA	NA	NA	15	NA	NA	15	0	NA	NA	NA
390	RPV 490	Amazon	Rondonia	-8.742	2	RPV	20	R22	C	28	M	1	2.441	12	NA	NA	14	NA	1	1	15	2
391	RPV 491	Amazon	Rondonia	-8.742	2	RPV	20	R22	C	28	F	0	2.343	15	NA	NA	16	NA	1	2	18	1
392	RPV 492	Amazon	Rondonia	-8.742	2	RPV	20	R22	C	28	F	0	2.401	17	NA	NA	18	NA	1	2	20	1
393	RPV 493	Amazon	Rondonia	-8.742	2	RPV	20	R22	C	28		NA	NA	NA	NA	20	NA	20	0	NA	NA	NA
394	RPV 494	Amazon	Rondonia	-8.742	2	RPV	20	R22	C	28	M	1	2.507	19	NA	NA	20	NA	1	2	22	1
395	RPV 495	Amazon	Rondonia	-8.742	2	RPV	20	R22	C	28	F	0	2.197	13	NA	NA	14	NA	1	3	17	1
396	RPV 496	Amazon	Rondonia	-8.742	2	RPV	20	R22	C	28	M	1	2.597	14	NA	NA	16	NA	1	1	17	2
397	RPV 497	Amazon	Rondonia	-8.742	2	RPV	20	R22	C	28	F	0	2.369	16	NA	NA	17	NA	1	2	19	1
398	RPV 498	Amazon	Rondonia	-8.742	2	RPV	20	R22	C	28		NA	NA	NA	NA	20	NA	20	0	NA	NA	NA
399	RPV 499	Amazon	Rondonia	-8.742	2	RPV	20	R22	C	28	M	1	2.551	20	NA	NA	22	NA	1	2	24	2
400	RPV 500	Amazon	Rondonia	-8.742	2	RPV	28	R25	A	20	M	1	2.971	19	NA	NA	22	NA	1	4	26	3
401	RPV 501	Amazon	Rondonia	-8.742	2	RPV	28	R25	A	20	F	0	2.802	20	NA	NA	23	NA	1	3	26	3
402	RPV 502	Amazon	Rondonia	-8.742	2	RPV	28	R25	A	20	F	0	2.922	20	NA	NA	23	NA	1	4	27	3
403	RPV 503	Amazon	Rondonia	-8.742	2	RPV	28	R25	A	20	F	0	2.671	21	NA	NA	24	NA	1	4	28	3
404	RPV 504	Amazon	Rondonia	-8.742	2	RPV	28	R25	A	20		NA	NA	NA	26	NA	NA	26	0	NA	NA	NA
405	RPV 505	Amazon	Rondonia	-8.742	2	RPV	28	R25	A	20	F	0	2.686	20	NA	NA	24	NA	1	4	28	4
406	RPV 506	Amazon	Rondonia	-8.742	2	RPV	28	R25	A	20	M	1	2.869	22	NA	NA	25	NA	1	3	28	3
407	RPV 509	Amazon	Rondonia	-8.742	2	RPV	28	R25	A	20		NA	NA	NA	24	NA	NA	24	0	NA	NA	NA
408	RPV 510	Amazon	Rondonia	-8.742	2	RPV	28	R25	A	20	F	0	2.701	22	NA	NA	25	NA	1	4	29	3
409	RPV 511	Amazon	Rondonia	-8.742	2	RPV	28	R25	A	20		NA	NA	NA	27	NA	NA	27	0	NA	NA	NA
410	RPV 512	Amazon	Rondonia	-8.742	2	RPV	28	R25	A	20		NA	NA	NA	26	NA	NA	26	0	NA	NA	NA
411	RPV 513	Amazon	Rondonia	-8.742	2	RPV	28	R25	A	20		NA	NA	NA	26	NA	NA	26	0	NA	NA	NA
412	RPV 514	Amazon	Rondonia	-8.742	2	RPV	28	R25	A	20		NA	NA	NA	7	NA	NA	7	0	NA	NA	NA
413	RPV 515	Amazon	Rondonia	-8.742	2	RPV	28	R25	B	24	F	0	2.751	15	NA	NA	16	NA	1	3	19	1
414	RPV 516	Amazon	Rondonia	-8.742	2	RPV	28	R25	B	24	M	1	2.585	17	NA	NA	20	NA	1	2	22	3
415	RPV 517	Amazon	Rondonia	-8.742	2	RPV	28	R25	B	24	F	0	2.599	18	NA	NA	21	NA	1	2	23	3
416	RPV 518	Amazon	Rondonia	-8.742	2	RPV	28	R25	B	24	F	0	2.45	18	NA	NA	20	NA	1	3	23	2
417	RPV 519	Amazon	Rondonia	-8.742	2	RPV	28	R25	B	24		NA	NA	NA	26	NA	NA	26	0	NA	NA	NA
418	RPV 520	Amazon	Rondonia	-8.742	2	RPV	28	R25	B	24	F	0	2.537	15	NA	NA	17	NA	1	3	20	2
419	RPV 521	Amazon	Rondonia	-8.742	2	RPV	28	R25	B	24	F	0	2.548	17	NA	NA	19	NA	1	2	21	2
420	RPV 522	Amazon	Rondonia	-8.742	2	RPV	28	R25	B	24	F	0	2.623	18	NA	NA	20	NA	1	2	22	2
421	RPV 523	Amazon	Rondonia	-8.742	2	RPV	28	R25	B	24		NA	NA	NA	22	NA	NA	22	0	NA	NA	NA
422	RPV 524	Amazon	Rondonia	-8.742	2	RPV	28	R25	B	24		NA	NA	NA	22	NA	NA	22	0	NA	NA	NA
423	RPV 525	Amazon	Rondonia	-8.742	2	RPV	28	R25	B	24	M	1	2.743	17	NA	NA	19	NA	1	2	21	2
424	RPV 526	Amazon	Rondonia	-8.742	2	RPV	28	R25	B	24	F	0	2.501	18	NA	NA	20	NA	1	3	23	2
425	RPV 527	Amazon	Rondonia	-8.742	2	RPV	28	R25	B	24		NA	NA	NA	28	NA	NA	28	0	NA	NA	NA
426	RPV 528	Amazon	Rondonia	-8.742	2	RPV	28	R25	B	24		NA	NA	NA	27	NA	NA	27	0	NA	NA	NA
427	RPV 529	Amazon	Rondonia	-8.742	2	RPV	28	R25	B	24		NA	NA	NA	27	NA	NA	27	0	NA	NA	NA
428	RPV 530	Amazon	Rondonia	-8.742	2	RPV	28	R25	C	28	M	1	2.561	12	NA	NA	14	NA	1	1	15	2
429	RPV 531	Amazon	Rondonia	-8.742	2	RPV	28	R25	C	28	F	0	2.714	15	NA	NA	16	NA	1	1	17	1
430	RPV 532	Amazon	Rondonia	-8.742	2	RPV	28	R25	C	28	F	0	2.424	16	NA	NA	18	NA	1	2	20	2
431	RPV 533	Amazon	Rondonia	-8.742	2	RPV	28	R25	C	28	F	0	2.481	18	NA	NA	19	NA	1	2	21	1
432	RPV 534	Amazon	Rondonia	-8.742	2	RPV	28	R25	C	28	F	0	2.522	22	NA	NA	23	NA	1	2	25	1
433	RPV 535	Amazon	Rondonia	-8.742	2	RPV	28	R25	C	28	F	0	2.62	13	NA	NA	14	NA	1	2	16	1
434	RPV 536	Amazon	Rondonia	-8.742	2	RPV	28	R25	C	28	F	0	2.445	17	NA	NA	18	NA	1	2	20	1
435	RPV 537	Amazon	Rondonia	-8.742	2	RPV	28	R25	C	28		NA	NA	NA	NA	19	NA	19	0	NA	NA	NA
436	RPV 538	Amazon	Rondonia	-8.742	2	RPV	28	R25	C	28	F	0	2.204	18	NA	NA	19	NA	1	2	21	1
437	RPV 539	Amazon	Rondonia	-8.742	2	RPV	28	R25	C	28		NA	NA	NA	18	NA	NA	18	0	NA	NA	NA
438	RPV 540	Amazon	Rondonia	-8.742	2	RPV	28	R25	C	28	M	1	2.308	14	NA	NA	15	NA	1	1	16	1
439	RPV 541	Amazon	Rondonia	-8.742	2	RPV	28	R25	C	28		NA	NA	NA	NA	16	NA	16	0	NA	NA	NA
440	RPV 542	Amazon	Rondonia	-8.742	2	RPV	28	R25	C	28	M	1	2.481	17	NA	NA	18	NA	1	0	18	1
441	RPV 543	Amazon	Rondonia	-8.742	2	RPV	28	R25	C	28	F	0	2.561	18	NA	NA	19	NA	1	2	21	1
442	RPV 544	Amazon	Rondonia	-8.742	2	RPV	28	R25	C	28		NA	NA	NA	16	NA	NA	16	0	NA	NA	NA
443	RPV 545	Amazon	Rondonia	-8.742	2	RPV	37	R27	A	20	F	0	2.379	18	NA	NA	21	NA	1	4	25	3
444	RPV 546	Amazon	Rondonia	-8.742	2	RPV	37	R27	A	20	M	1	2.723	19	NA	NA	22	NA	1	0	22	3
445	RPV 547	Amazon	Rondonia	-8.742	2	RPV	37	R27	A	20	F	0	2.757	20	NA	NA	23	NA	1	3	26	3
446	RPV 548	Amazon	Rondonia	-8.742	2	RPV	37	R27	A	20		NA	NA	NA	NA	22	NA	22	0	NA	NA	NA
447	RPV 549	Amazon	Rondonia	-8.742	2	RPV	37	R27	A	20	F	0	2.808	23	NA	NA	26	NA	1	4	30	3
448	RPV 550	Amazon	Rondonia	-8.742	2	RPV	37	R27	A	20	M	1	2.946	17	NA	NA	20	NA	1	5	25	3
449	RPV 551	Amazon	Rondonia	-8.742	2	RPV	37	R27	A	20	M	1	2.838	18	NA	NA	21	NA	1	5	26	3
450	RPV 552	Amazon	Rondonia	-8.742	2	RPV	37	R27	A	20	M	1	2.762	18	NA	NA	21	NA	1	4	25	3
451	RPV 553	Amazon	Rondonia	-8.742	2	RPV	37	R27	A	20		NA	NA	NA	12	NA	NA	12	0	NA	NA	NA
452	RPV 554	Amazon	Rondonia	-8.742	2	RPV	37	R27	A	20		NA	NA	NA	7	NA	NA	7	0	NA	NA	NA
453	RPV 555	Amazon	Rondonia	-8.742	2	RPV	37	R27	A	20	F	0	2.792	17	NA	NA	20	NA	1	5	25	3
454	RPV 556	Amazon	Rondonia	-8.742	2	RPV	37	R27	A	20	M	1	2.883	17	NA	NA	20	NA	1	5	25	3
455	RPV 557	Amazon	Rondonia	-8.742	2	RPV	37	R27	A	20	M	1	2.9	20	NA	NA	23	NA	1	4	27	3
456	RPV 558	Amazon	Rondonia	-8.742	2	RPV	37	R27	A	20		NA	NA	NA	12	NA	NA	12	0	NA	NA	NA
457	RPV 559	Amazon	Rondonia	-8.742	2	RPV	37	R27	A	20		NA	NA	NA	12	NA	NA	12	0	NA	NA	NA
458	RPV 560	Amazon	Rondonia	-8.742	2	RPV	37	R27	B	24	F	0	3.002	14	NA	NA	16	NA	1	3	19	2
459	RPV 561	Amazon	Rondonia	-8.742	2	RPV	37	R27	B	24	M	1	2.371	15	NA	NA	17	NA	1	3	20	2
460	RPV 562	Amazon	Rondonia	-8.742	2	RPV	37	R27	B	24	M	1	2.596	16	NA	NA	18	NA	1	2	20	2
461	RPV 563	Amazon	Rondonia	-8.742	2	RPV	37	R27	B	24		NA	NA	NA	15	NA	NA	15	0	NA	NA	NA
462	RPV 564	Amazon	Rondonia	-8.742	2	RPV	37	R27	B	24		NA	NA	NA	7	NA	NA	7	0	NA	NA	NA
463	RPV 565	Amazon	Rondonia	-8.742	2	RPV	37	R27	B	24	F	0	2.745	15	NA	NA	16	NA	1	3	19	1
464	RPV 566	Amazon	Rondonia	-8.742	2	RPV	37	R27	B	24	F	0	2.483	15	NA	NA	17	NA	1	3	20	2
465	RPV 567	Amazon	Rondonia	-8.742	2	RPV	37	R27	B	24	M	1	2.551	15	NA	NA	16	NA	1	2	18	1
466	RPV 568	Amazon	Rondonia	-8.742	2	RPV	37	R27	B	24	M	1	2.446	16	NA	NA	17	NA	1	3	20	1
467	RPV 569	Amazon	Rondonia	-8.742	2	RPV	37	R27	B	24		NA	NA	NA	14	NA	NA	14	0	NA	NA	NA
468	RPV 570	Amazon	Rondonia	-8.742	2	RPV	37	R27	B	24	M	1	2.59	16	NA	NA	18	NA	1	2	20	2
469	RPV 571	Amazon	Rondonia	-8.742	2	RPV	37	R27	B	24	M	1	2.496	17	NA	NA	19	NA	1	1	20	2
470	RPV 572	Amazon	Rondonia	-8.742	2	RPV	37	R27	B	24	M	1	NA	19	NA	NA	21	NA	1	0	21	2
471	RPV 573	Amazon	Rondonia	-8.742	2	RPV	37	R27	B	24	M	1	2.359	19	NA	NA	21	NA	1	2	23	2
472	RPV 574	Amazon	Rondonia	-8.742	2	RPV	37	R27	B	24	F	0	2.629	20	NA	NA	22	NA	1	2	24	2
473	RPV 575	Amazon	Rondonia	-8.742	2	RPV	37	R27	C	28		NA	NA	NA	NA	15	NA	15	0	NA	NA	NA
474	RPV 576	Amazon	Rondonia	-8.742	2	RPV	37	R27	C	28	F	0	2.795	16	NA	NA	17	NA	1	0	17	1
475	RPV 577	Amazon	Rondonia	-8.742	2	RPV	37	R27	C	28	F	0	2.319	17	NA	NA	18	NA	1	2	20	1
476	RPV 578	Amazon	Rondonia	-8.742	2	RPV	37	R27	C	28	F	0	2.405	18	NA	NA	19	NA	1	2	21	1
477	RPV 579	Amazon	Rondonia	-8.742	2	RPV	37	R27	C	28	M	1	2.433	18	NA	NA	19	NA	1	2	21	1
478	RPV 580	Amazon	Rondonia	-8.742	2	RPV	37	R27	C	28	M	1	2.631	13	NA	NA	14	NA	1	1	15	1
479	RPV 581	Amazon	Rondonia	-8.742	2	RPV	37	R27	C	28		NA	NA	NA	NA	15	NA	15	0	NA	NA	NA
480	RPV 582	Amazon	Rondonia	-8.742	2	RPV	37	R27	C	28	F	0	2.307	15	NA	NA	16	NA	1	1	17	1
481	RPV 583	Amazon	Rondonia	-8.742	2	RPV	37	R27	C	28		NA	NA	NA	11	NA	NA	11	0	NA	NA	NA
482	RPV 584	Amazon	Rondonia	-8.742	2	RPV	37	R27	C	28		NA	NA	NA	7	NA	NA	7	0	NA	NA	NA
483	RPV 585	Amazon	Rondonia	-8.742	2	RPV	37	R27	C	28	F	0	2.518	11	NA	NA	12	NA	1	2	14	1
484	RPV 586	Amazon	Rondonia	-8.742	2	RPV	37	R27	C	28		NA	NA	NA	NA	15	NA	15	0	NA	NA	NA
485	RPV 587	Amazon	Rondonia	-8.742	2	RPV	37	R27	C	28	F	0	2.12	16	NA	NA	17	NA	1	2	19	1
486	RPV 589	Amazon	Rondonia	-8.742	2	RPV	37	R27	C	28		NA	NA	NA	NA	19	NA	19	0	NA	NA	NA
487	RPV 590	Amazon	Rondonia	-8.742	2	RPV	43	R30	A	20	M	1	2.93	17	NA	NA	20	NA	1	4	24	3
488	RPV 591	Amazon	Rondonia	-8.742	2	RPV	43	R30	A	20	F	0	2.802	18	NA	NA	21	NA	1	4	25	3
489	RPV 592	Amazon	Rondonia	-8.742	2	RPV	43	R30	A	20	F	0	2.735	19	NA	NA	22	NA	1	4	26	3
490	RPV 593	Amazon	Rondonia	-8.742	2	RPV	43	R30	A	20	F	0	2.963	21	NA	NA	24	NA	1	6	30	3
491	RPV 594	Amazon	Rondonia	-8.742	2	RPV	43	R30	A	20	M	1	3.068	22	NA	NA	25	NA	1	5	30	3
492	RPV 595	Amazon	Rondonia	-8.742	2	RPV	43	R30	A	20	M	1	2.931	18	NA	NA	21	NA	1	5	26	3
493	RPV 596	Amazon	Rondonia	-8.742	2	RPV	43	R30	A	20	F	0	2.822	19	NA	NA	22	NA	1	4	26	3
494	RPV 597	Amazon	Rondonia	-8.742	2	RPV	43	R30	A	20	F	0	2.732	19	NA	NA	22	NA	1	4	26	3
495	RPV 598	Amazon	Rondonia	-8.742	2	RPV	43	R30	A	20	F	0	3.073	23	NA	NA	26	NA	1	4	30	3
496	RPV 599	Amazon	Rondonia	-8.742	2	RPV	43	R30	A	20		NA	NA	NA	9	NA	NA	9	0	NA	NA	NA
497	RPV 600	Amazon	Rondonia	-8.742	2	RPV	43	R30	A	20	M	1	2.896	17	NA	NA	20	NA	1	4	24	3
498	RPV 601	Amazon	Rondonia	-8.742	2	RPV	43	R30	A	20	F	0	2.829	18	NA	NA	21	NA	1	4	25	3
499	RPV 602	Amazon	Rondonia	-8.742	2	RPV	43	R30	A	20	F	0	3.029	21	NA	NA	24	NA	1	5	29	3
500	RPV 603	Amazon	Rondonia	-8.742	2	RPV	43	R30	A	20	M	1	2.923	21	NA	NA	24	NA	1	4	28	3
501	RPV 604	Amazon	Rondonia	-8.742	2	RPV	43	R30	A	20	M	1	3.05	21	NA	NA	24	NA	1	6	30	3
502	RPV 605	Amazon	Rondonia	-8.742	2	RPV	43	R30	B	24	M	1	2.752	15	NA	NA	17	NA	1	3	20	2
503	RPV 606	Amazon	Rondonia	-8.742	2	RPV	43	R30	B	24	M	1	2.735	16	NA	NA	18	NA	1	3	21	2
504	RPV 607	Amazon	Rondonia	-8.742	2	RPV	43	R30	B	24	F	0	2.696	17	NA	NA	19	NA	1	3	22	2
505	RPV 608	Amazon	Rondonia	-8.742	2	RPV	43	R30	B	24	F	0	2.928	19	NA	NA	21	NA	1	4	25	2
506	RPV 609	Amazon	Rondonia	-8.742	2	RPV	43	R30	B	24		NA	NA	NA	15	NA	NA	15	0	NA	NA	NA
507	RPV 610	Amazon	Rondonia	-8.742	2	RPV	43	R30	B	24	F	0	2.483	16	NA	NA	17	NA	1	3	20	1
508	RPV 611	Amazon	Rondonia	-8.742	2	RPV	43	R30	B	24	F	0	2.69	17	NA	NA	19	NA	1	2	21	2
509	RPV 612	Amazon	Rondonia	-8.742	2	RPV	43	R30	B	24	M	1	2.745	18	NA	NA	20	NA	1	3	23	2
510	RPV 613	Amazon	Rondonia	-8.742	2	RPV	43	R30	B	24	M	1	2.656	19	NA	NA	21	NA	1	2	23	2
511	RPV 614	Amazon	Rondonia	-8.742	2	RPV	43	R30	B	24	M	1	2.935	20	NA	NA	22	NA	1	3	25	2
512	RPV 615	Amazon	Rondonia	-8.742	2	RPV	43	R30	B	24	M	1	2.686	14	NA	NA	16	NA	1	2	18	2
513	RPV 616	Amazon	Rondonia	-8.742	2	RPV	43	R30	B	24	M	1	2.633	15	NA	NA	17	NA	1	3	20	2
514	RPV 617	Amazon	Rondonia	-8.742	2	RPV	43	R30	B	24	M	1	2.869	16	NA	NA	18	NA	1	3	21	2
515	RPV 618	Amazon	Rondonia	-8.742	2	RPV	43	R30	B	24	M	1	2.86	20	NA	NA	22	NA	1	3	25	2
516	RPV 619	Amazon	Rondonia	-8.742	2	RPV	43	R30	B	24	F	0	2.727	20	NA	NA	22	NA	1	3	25	2
517	RPV 620	Amazon	Rondonia	-8.742	2	RPV	43	R30	C	28	M	1	2.565	14	NA	NA	15	NA	1	2	17	1
518	RPV 621	Amazon	Rondonia	-8.742	2	RPV	43	R30	C	28	M	1	2.545	14	NA	NA	15	NA	1	2	17	1
519	RPV 622	Amazon	Rondonia	-8.742	2	RPV	43	R30	C	28	F	0	2.597	16	NA	NA	17	NA	1	2	19	1
520	RPV 623	Amazon	Rondonia	-8.742	2	RPV	43	R30	C	28	F	0	2.669	16	NA	NA	17	NA	1	2	19	1
521	RPV 624	Amazon	Rondonia	-8.742	2	RPV	43	R30	C	28	F	0	2.6	17	NA	NA	18	NA	1	2	20	1
522	RPV 625	Amazon	Rondonia	-8.742	2	RPV	43	R30	C	28	M	1	2.542	13	NA	NA	14	NA	1	2	16	1
523	RPV 626	Amazon	Rondonia	-8.742	2	RPV	43	R30	C	28	M	1	2.566	14	NA	NA	16	NA	1	2	18	2
524	RPV 627	Amazon	Rondonia	-8.742	2	RPV	43	R30	C	28	F	0	2.584	16	NA	NA	18	NA	1	1	19	2
525	RPV 628	Amazon	Rondonia	-8.742	2	RPV	43	R30	C	28	M	1	2.644	17	NA	NA	19	NA	1	1	20	2
526	RPV 629	Amazon	Rondonia	-8.742	2	RPV	43	R30	C	28	F	0	2.68	19	NA	NA	20	NA	1	2	22	1
527	RPV 630	Amazon	Rondonia	-8.742	2	RPV	43	R30	C	28	M	1	2.517	13	NA	NA	14	NA	1	3	17	1
528	RPV 631	Amazon	Rondonia	-8.742	2	RPV	43	R30	C	28	M	1	2.737	14	NA	NA	15	NA	1	2	17	1
529	RPV 632	Amazon	Rondonia	-8.742	2	RPV	43	R30	C	28	M	1	2.631	15	NA	NA	17	NA	1	2	19	2
530	RPV 633	Amazon	Rondonia	-8.742	2	RPV	43	R30	C	28	M	1	2.576	17	NA	NA	18	NA	1	2	20	1
531	RPV 634	Amazon	Rondonia	-8.742	2	RPV	43	R30	C	28		NA	NA	NA	14	NA	NA	14	0	NA	NA	NA
532	RPV 635	Amazon	Rondonia	-8.742	2	RPV	33	R26	A	20	F	0	2.674	19	NA	NA	22	NA	1	5	27	3
533	RPV 636	Amazon	Rondonia	-8.742	2	RPV	33	R26	A	20	M	1	2.584	19	NA	NA	22	NA	1	4	26	3
534	RPV 637	Amazon	Rondonia	-8.742	2	RPV	33	R26	A	20	F	0	2.66	19	NA	NA	22	NA	1	4	26	3
535	RPV 638	Amazon	Rondonia	-8.742	2	RPV	33	R26	A	20	M	1	2.87	21	NA	NA	24	NA	1	5	29	3
536	RPV 639	Amazon	Rondonia	-8.742	2	RPV	33	R26	A	20	M	1	3	22	NA	NA	25	NA	1	4	29	3
537	RPV 640	Amazon	Rondonia	-8.742	2	RPV	33	R26	A	20	M	1	2.805	19	NA	NA	22	NA	1	4	26	3
538	RPV 641	Amazon	Rondonia	-8.742	2	RPV	33	R26	A	20	M	1	2.924	19	NA	NA	22	NA	1	5	27	3
539	RPV 642	Amazon	Rondonia	-8.742	2	RPV	33	R26	A	20	M	1	2.73	20	NA	NA	23	NA	1	4	27	3
540	RPV 643	Amazon	Rondonia	-8.742	2	RPV	33	R26	A	20	F	0	2.733	22	NA	NA	25	NA	1	5	30	3
541	RPV 644	Amazon	Rondonia	-8.742	2	RPV	33	R26	A	20	F	0	2.798	23	NA	NA	26	NA	1	4	30	3
542	RPV 645	Amazon	Rondonia	-8.742	2	RPV	33	R26	A	20	M	1	2.776	18	NA	NA	21	NA	1	5	26	3
543	RPV 646	Amazon	Rondonia	-8.742	2	RPV	33	R26	A	20	M	1	NA	19	NA	NA	22	NA	1	2	24	3
544	RPV 647	Amazon	Rondonia	-8.742	2	RPV	33	R26	A	20	M	1	2.817	20	NA	NA	23	NA	1	4	27	3
545	RPV 648	Amazon	Rondonia	-8.742	2	RPV	33	R26	A	20	F	0	2.674	24	NA	NA	27	NA	1	3	30	3
546	RPV 649	Amazon	Rondonia	-8.742	2	RPV	33	R26	A	20	F	0	2.802	24	NA	NA	27	NA	1	5	32	3
547	RPV 650	Amazon	Rondonia	-8.742	2	RPV	33	R26	B	24	F	0	2.565	16	NA	NA	17	NA	1	3	20	1
548	RPV 651	Amazon	Rondonia	-8.742	2	RPV	33	R26	B	24	M	1	2.437	16	NA	NA	17	NA	1	2	19	1
549	RPV 652	Amazon	Rondonia	-8.742	2	RPV	33	R26	B	24	M	1	2.484	17	NA	NA	19	NA	1	4	23	2
550	RPV 653	Amazon	Rondonia	-8.742	2	RPV	33	R26	B	24	M	1	2.665	18	NA	NA	20	NA	1	3	23	2
551	RPV 654	Amazon	Rondonia	-8.742	2	RPV	33	R26	B	24	F	0	2.434	18	NA	NA	20	NA	1	3	23	2
552	RPV 655	Amazon	Rondonia	-8.742	2	RPV	33	R26	B	24	M	1	2.628	15	NA	NA	17	NA	1	3	20	2
553	RPV 656	Amazon	Rondonia	-8.742	2	RPV	33	R26	B	24	F	0	2.555	15	NA	NA	16	NA	1	4	20	1
554	RPV 657	Amazon	Rondonia	-8.742	2	RPV	33	R26	B	24	F	0	2.689	16	NA	NA	18	NA	1	3	21	2
555	RPV 658	Amazon	Rondonia	-8.742	2	RPV	33	R26	B	24	M	1	2.84	17	NA	NA	19	NA	1	3	22	2
556	RPV 659	Amazon	Rondonia	-8.742	2	RPV	33	R26	B	24		NA	NA	NA	2	NA	NA	2	0	NA	NA	NA
557	RPV 660	Amazon	Rondonia	-8.742	2	RPV	33	R26	B	24	M	1	2.576	14	NA	NA	15	NA	1	3	18	1
558	RPV 661	Amazon	Rondonia	-8.742	2	RPV	33	R26	B	24	F	0	2.56	16	NA	NA	18	NA	1	3	21	2
559	RPV 662	Amazon	Rondonia	-8.742	2	RPV	33	R26	B	24	F	0	2.557	17	NA	NA	19	NA	1	4	23	2
560	RPV 663	Amazon	Rondonia	-8.742	2	RPV	33	R26	B	24	F	0	2.534	17	NA	NA	19	NA	1	3	22	2
561	RPV 664	Amazon	Rondonia	-8.742	2	RPV	33	R26	B	24	F	0	2.474	18	NA	NA	20	NA	1	2	22	2
562	RPV 665	Amazon	Rondonia	-8.742	2	RPV	33	R26	C	28	M	1	2.455	13	NA	NA	14	NA	1	3	17	1
563	RPV 666	Amazon	Rondonia	-8.742	2	RPV	33	R26	C	28	M	1	2.5	14	NA	NA	15	NA	1	2	17	1
564	RPV 667	Amazon	Rondonia	-8.742	2	RPV	33	R26	C	28		NA	NA	NA	NA	17	NA	17	0	NA	NA	NA
565	RPV 668	Amazon	Rondonia	-8.742	2	RPV	33	R26	C	28	F	0	2.538	17	NA	NA	18	NA	1	2	20	1
566	RPV 669	Amazon	Rondonia	-8.742	2	RPV	33	R26	C	28	F	0	2.271	17	NA	NA	18	NA	1	2	20	1
567	RPV 670	Amazon	Rondonia	-8.742	2	RPV	33	R26	C	28	M	1	2.462	14	NA	NA	15	NA	1	2	17	1
568	RPV 671	Amazon	Rondonia	-8.742	2	RPV	33	R26	C	28	F	0	2.788	16	NA	NA	18	NA	1	2	20	2
569	RPV 672	Amazon	Rondonia	-8.742	2	RPV	33	R26	C	28	M	1	2.633	18	NA	NA	19	NA	1	2	21	1
570	RPV 673	Amazon	Rondonia	-8.742	2	RPV	33	R26	C	28		NA	NA	NA	15	NA	NA	15	0	NA	NA	NA
571	RPV 674	Amazon	Rondonia	-8.742	2	RPV	33	R26	C	28		NA	NA	NA	15	NA	NA	15	0	NA	NA	NA
572	RPV 675	Amazon	Rondonia	-8.742	2	RPV	33	R26	C	28	M	1	2.558	13	NA	NA	15	NA	1	2	17	2
573	RPV 676	Amazon	Rondonia	-8.742	2	RPV	33	R26	C	28	M	1	2.495	16	NA	NA	17	NA	1	2	19	1
574	RPV 677	Amazon	Rondonia	-8.742	2	RPV	33	R26	C	28	M	1	2.42	16	NA	NA	17	NA	1	2	19	1
575	RPV 678	Amazon	Rondonia	-8.742	2	RPV	33	R26	C	28		NA	NA	NA	NA	18	NA	18	0	NA	NA	NA
576	RPV 679	Amazon	Rondonia	-8.742	2	RPV	33	R26	C	28	F	0	2.49	17	NA	NA	19	NA	1	2	21	2
577	RPV 680	Amazon	Rondonia	-8.742	2	RPV	42	R29	A	20	F	0	2.673	18	NA	NA	21	NA	1	6	27	3
578	RPV 681	Amazon	Rondonia	-8.742	2	RPV	42	R29	A	20	F	0	2.632	18	NA	NA	21	NA	1	5	26	3
579	RPV 682	Amazon	Rondonia	-8.742	2	RPV	42	R29	A	20	M	1	2.671	19	NA	NA	23	NA	1	5	28	4
580	RPV 683	Amazon	Rondonia	-8.742	2	RPV	42	R29	A	20	M	1	2.732	20	NA	NA	24	NA	1	4	28	4
581	RPV 684	Amazon	Rondonia	-8.742	2	RPV	42	R29	A	20	M	1	2.762	24	NA	NA	27	NA	1	6	33	3
582	RPV 685	Amazon	Rondonia	-8.742	2	RPV	42	R29	A	20	M	1	2.542	17	NA	NA	21	NA	1	4	25	4
583	RPV 686	Amazon	Rondonia	-8.742	2	RPV	42	R29	A	20	M	1	2.56	18	NA	NA	21	NA	1	5	26	3
584	RPV 687	Amazon	Rondonia	-8.742	2	RPV	42	R29	A	20	F	0	2.625	22	NA	NA	25	NA	1	4	29	3
585	RPV 688	Amazon	Rondonia	-8.742	2	RPV	42	R29	A	20	F	0	2.717	22	NA	NA	25	NA	1	6	31	3
586	RPV 689	Amazon	Rondonia	-8.742	2	RPV	42	R29	A	20	F	0	2.789	22	NA	NA	25	NA	1	4	29	3
587	RPV 690	Amazon	Rondonia	-8.742	2	RPV	42	R29	A	20	M	1	2.586	18	NA	NA	21	NA	1	5	26	3
588	RPV 691	Amazon	Rondonia	-8.742	2	RPV	42	R29	A	20	M	1	2.68	19	NA	NA	22	NA	1	6	28	3
589	RPV 692	Amazon	Rondonia	-8.742	2	RPV	42	R29	A	20	F	0	2.781	19	NA	NA	22	NA	1	5	27	3
590	RPV 693	Amazon	Rondonia	-8.742	2	RPV	42	R29	A	20	F	0	2.767	22	NA	NA	25	NA	1	5	30	3
591	RPV 694	Amazon	Rondonia	-8.742	2	RPV	42	R29	A	20	F	0	2.851	24	NA	NA	27	NA	1	5	32	3
592	RPV 695	Amazon	Rondonia	-8.742	2	RPV	42	R29	B	24	M	1	2.367	15	NA	NA	17	NA	1	3	20	2
593	RPV 696	Amazon	Rondonia	-8.742	2	RPV	42	R29	B	24	M	1	2.398	15	NA	NA	17	NA	1	2	19	2
594	RPV 697	Amazon	Rondonia	-8.742	2	RPV	42	R29	B	24	M	1	2.321	15	NA	NA	17	NA	1	2	19	2
595	RPV 698	Amazon	Rondonia	-8.742	2	RPV	42	R29	B	24	M	1	2.358	15	NA	NA	17	NA	1	2	19	2
596	RPV 699	Amazon	Rondonia	-8.742	2	RPV	42	R29	B	24	F	0	2.808	16	NA	NA	18	NA	1	5	23	2
597	RPV 700	Amazon	Rondonia	-8.742	2	RPV	42	R29	B	24	M	1	2.569	15	NA	NA	17	NA	1	4	21	2
598	RPV 701	Amazon	Rondonia	-8.742	2	RPV	42	R29	B	24	F	0	2.381	16	NA	NA	18	NA	1	3	21	2
599	RPV 702	Amazon	Rondonia	-8.742	2	RPV	42	R29	B	24	M	1	2.275	16	NA	NA	18	NA	1	2	20	2
600	RPV 703	Amazon	Rondonia	-8.742	2	RPV	42	R29	B	24	F	0	2.46	18	NA	NA	20	NA	1	3	23	2
601	RPV 704	Amazon	Rondonia	-8.742	2	RPV	42	R29	B	24		NA	NA	NA	NA	19	NA	19	0	NA	NA	NA
602	RPV 705	Amazon	Rondonia	-8.742	2	RPV	42	R29	B	24	M	1	2.423	15	NA	NA	17	NA	1	3	20	2
603	RPV 706	Amazon	Rondonia	-8.742	2	RPV	42	R29	B	24	F	0	2.538	15	NA	NA	16	NA	1	4	20	1
604	RPV 707	Amazon	Rondonia	-8.742	2	RPV	42	R29	B	24	F	0	2.54	15	NA	NA	17	NA	1	3	20	2
605	RPV 708	Amazon	Rondonia	-8.742	2	RPV	42	R29	B	24	F	0	2.655	18	NA	NA	20	NA	1	5	25	2
606	RPV 709	Amazon	Rondonia	-8.742	2	RPV	42	R29	B	24	F	0	2.485	19	NA	NA	21	NA	1	3	24	2
607	RPV 710	Amazon	Rondonia	-8.742	2	RPV	42	R29	C	28	M	1	2.411	11	NA	NA	12	NA	1	2	14	1
608	RPV 711	Amazon	Rondonia	-8.742	2	RPV	42	R29	C	28	F	0	2.305	13	NA	NA	14	NA	1	2	16	1
609	RPV 712	Amazon	Rondonia	-8.742	2	RPV	42	R29	C	28	F	0	2.466	14	NA	NA	15	NA	1	2	17	1
610	RPV 713	Amazon	Rondonia	-8.742	2	RPV	42	R29	C	28	M	1	2.423	14	NA	NA	15	NA	1	2	17	1
611	RPV 714	Amazon	Rondonia	-8.742	2	RPV	42	R29	C	28	M	1	2.568	15	NA	NA	16	NA	1	2	18	1
612	RPV 715	Amazon	Rondonia	-8.742	2	RPV	42	R29	C	28	M	1	2.212	11	NA	NA	12	NA	1	2	14	1
613	RPV 716	Amazon	Rondonia	-8.742	2	RPV	42	R29	C	28	M	1	2.354	13	NA	NA	14	NA	1	2	16	1
614	RPV 717	Amazon	Rondonia	-8.742	2	RPV	42	R29	C	28	F	0	2.459	14	NA	NA	15	NA	1	2	17	1
615	RPV 718	Amazon	Rondonia	-8.742	2	RPV	42	R29	C	28	M	1	2.431	15	NA	NA	16	NA	1	2	18	1
616	RPV 719	Amazon	Rondonia	-8.742	2	RPV	42	R29	C	28	M	1	2.483	16	NA	NA	17	NA	1	2	19	1
617	RPV 720	Amazon	Rondonia	-8.742	2	RPV	42	R29	C	28	M	1	2.355	13	NA	NA	14	NA	1	2	16	1
618	RPV 721	Amazon	Rondonia	-8.742	2	RPV	42	R29	C	28	F	0	2.415	14	NA	NA	15	NA	1	2	17	1
619	RPV 722	Amazon	Rondonia	-8.742	2	RPV	42	R29	C	28	F	0	2.343	14	NA	NA	15	NA	1	2	17	1
620	RPV 723	Amazon	Rondonia	-8.742	2	RPV	42	R29	C	28	F	0	2.426	15	NA	NA	16	NA	1	2	18	1
621	RPV 724	Amazon	Rondonia	-8.742	2	RPV	42	R29	C	28	F	0	2.479	16	NA	NA	17	NA	1	2	19	1
622	RPV 725	Amazon	Rondonia	-8.742	2	RPV	15	R18	A	20	F	0	2.935	17	NA	NA	20	NA	1	4	24	3
623	RPV 726	Amazon	Rondonia	-8.742	2	RPV	15	R18	A	20	M	1	2.838	18	NA	NA	21	NA	1	4	25	3
624	RPV 727	Amazon	Rondonia	-8.742	2	RPV	15	R18	A	20	F	0	2.891	18	NA	NA	21	NA	1	0	21	3
625	RPV 728	Amazon	Rondonia	-8.742	2	RPV	15	R18	A	20	F	0	2.977	21	NA	NA	24	NA	1	3	27	3
626	RPV 729	Amazon	Rondonia	-8.742	2	RPV	15	R18	A	20	M	1	3.122	23	NA	NA	26	NA	1	5	31	3
627	RPV 730	Amazon	Rondonia	-8.742	2	RPV	15	R18	A	20	M	1	2.84	17	NA	NA	21	NA	1	4	25	4
628	RPV 731	Amazon	Rondonia	-8.742	2	RPV	15	R18	A	20	M	1	2.528	19	NA	NA	23	NA	1	4	27	4
629	RPV 732	Amazon	Rondonia	-8.742	2	RPV	15	R18	A	20	F	0	2.811	20	NA	NA	23	NA	1	3	26	3
630	RPV 733	Amazon	Rondonia	-8.742	2	RPV	15	R18	A	20	F	0	2.777	21	NA	NA	24	NA	1	3	27	3
631	RPV 734	Amazon	Rondonia	-8.742	2	RPV	15	R18	A	20	F	0	3.004	23	NA	NA	26	NA	1	4	30	3
632	RPV 735	Amazon	Rondonia	-8.742	2	RPV	15	R18	A	20	F	0	2.817	17	NA	NA	20	NA	1	4	24	3
633	RPV 736	Amazon	Rondonia	-8.742	2	RPV	15	R18	A	20	M	1	2.795	18	NA	NA	21	NA	1	4	25	3
634	RPV 737	Amazon	Rondonia	-8.742	2	RPV	15	R18	A	20	F	0	2.713	19	NA	NA	22	NA	1	4	26	3
635	RPV 738	Amazon	Rondonia	-8.742	2	RPV	15	R18	A	20	M	1	2.972	21	NA	NA	24	NA	1	5	29	3
636	RPV 739	Amazon	Rondonia	-8.742	2	RPV	15	R18	A	20	M	1	2.946	21	NA	NA	24	NA	1	3	27	3
637	RPV 740	Amazon	Rondonia	-8.742	2	RPV	15	R18	B	24	F	0	2.716	13	NA	NA	14	NA	1	3	17	1
638	RPV 741	Amazon	Rondonia	-8.742	2	RPV	15	R18	B	24	F	0	2.678	14	NA	NA	16	NA	1	3	19	2
639	RPV 742	Amazon	Rondonia	-8.742	2	RPV	15	R18	B	24	F	0	2.637	16	NA	NA	17	NA	1	3	20	1
640	RPV 743	Amazon	Rondonia	-8.742	2	RPV	15	R18	B	24	M	1	2.728	16	NA	NA	18	NA	1	2	20	2
641	RPV 744	Amazon	Rondonia	-8.742	2	RPV	15	R18	B	24	F	0	2.846	18	NA	NA	20	NA	1	3	23	2
642	RPV 745	Amazon	Rondonia	-8.742	2	RPV	15	R18	B	24	M	1	2.623	14	NA	NA	16	NA	1	2	18	2
643	RPV 746	Amazon	Rondonia	-8.742	2	RPV	15	R18	B	24	F	0	NA	16	NA	NA	18	NA	1	1	19	2
644	RPV 747	Amazon	Rondonia	-8.742	2	RPV	15	R18	B	24	F	0	2.761	17	NA	NA	19	NA	1	3	22	2
645	RPV 748	Amazon	Rondonia	-8.742	2	RPV	15	R18	B	24	M	1	2.905	19	NA	NA	22	NA	1	3	25	3
646	RPV 749	Amazon	Rondonia	-8.742	2	RPV	15	R18	B	24		NA	NA	NA	17	NA	NA	17	0	NA	NA	NA
647	RPV 750	Amazon	Rondonia	-8.742	2	RPV	15	R18	B	24	M	1	2.813	13	NA	NA	15	NA	1	2	17	2
648	RPV 751	Amazon	Rondonia	-8.742	2	RPV	15	R18	B	24	F	0	2.698	13	NA	NA	15	NA	1	3	18	2
649	RPV 752	Amazon	Rondonia	-8.742	2	RPV	15	R18	B	24	F	0	2.608	16	NA	NA	17	NA	1	3	20	1
650	RPV 753	Amazon	Rondonia	-8.742	2	RPV	15	R18	B	24	F	0	2.687	16	NA	NA	18	NA	1	2	20	2
651	RPV 754	Amazon	Rondonia	-8.742	2	RPV	15	R18	B	24	F	0	2.919	17	NA	NA	19	NA	1	3	22	2
652	RPV 755	Amazon	Rondonia	-8.742	2	RPV	15	R18	C	28	F	0	2.436	15	NA	NA	16	NA	1	2	18	1
653	RPV 756	Amazon	Rondonia	-8.742	2	RPV	15	R18	C	28		NA	NA	NA	NA	16	NA	16	0	NA	NA	NA
654	RPV 757	Amazon	Rondonia	-8.742	2	RPV	15	R18	C	28		NA	NA	NA	NA	16	NA	16	0	NA	NA	NA
655	RPV 758	Amazon	Rondonia	-8.742	2	RPV	15	R18	C	28		NA	NA	NA	NA	16	NA	16	0	NA	NA	NA
656	RPV 759	Amazon	Rondonia	-8.742	2	RPV	15	R18	C	28		NA	NA	NA	NA	17	NA	17	0	NA	NA	NA
657	RPV 760	Amazon	Rondonia	-8.742	2	RPV	15	R18	C	28	M	1	2.481	13	NA	NA	14	NA	1	2	16	1
658	RPV 761	Amazon	Rondonia	-8.742	2	RPV	15	R18	C	28	M	1	2.489	13	NA	NA	14	NA	1	1	15	1
659	RPV 762	Amazon	Rondonia	-8.742	2	RPV	15	R18	C	28	M	1	2.698	15	NA	NA	16	NA	1	2	18	1
660	RPV 763	Amazon	Rondonia	-8.742	2	RPV	15	R18	C	28	M	1	NA	16	NA	NA	17	NA	1	1	18	1
661	RPV 764	Amazon	Rondonia	-8.742	2	RPV	15	R18	C	28	M	1	NA	17	NA	NA	18	NA	1	2	20	1
662	RPV 765	Amazon	Rondonia	-8.742	2	RPV	15	R18	C	28		NA	NA	NA	NA	14	NA	14	0	NA	NA	NA
663	RPV 766	Amazon	Rondonia	-8.742	2	RPV	15	R18	C	28	M	1	2.479	13	NA	NA	14	NA	1	1	15	1
664	RPV 767	Amazon	Rondonia	-8.742	2	RPV	15	R18	C	28	M	1	2.563	16	NA	NA	17	NA	1	2	19	1
665	RPV 768	Amazon	Rondonia	-8.742	2	RPV	15	R18	C	28	F	0	2.565	18	NA	NA	19	NA	1	2	21	1
666	RPV 769	Amazon	Rondonia	-8.742	2	RPV	15	R18	C	28		NA	NA	NA	15	NA	NA	15	0	NA	NA	NA
667	RMO 046	Amazon	Rondonia	-9.223	2	RMO	26	R7	A	20	F	0	2.721	16	NA	NA	19	NA	1	4	23	3
668	RMO 047	Amazon	Rondonia	-9.223	2	RMO	26	R7	A	20	M	1	2.882	20	NA	NA	24	NA	1	3	27	4
669	RMO 048	Amazon	Rondonia	-9.223	2	RMO	26	R7	A	20	M	1	3.008	20	NA	NA	23	NA	1	5	28	3
670	RMO 049	Amazon	Rondonia	-9.223	2	RMO	26	R7	A	20	M	1	2.938	25	NA	NA	28	NA	1	4	32	3
671	RMO 050	Amazon	Rondonia	-9.223	2	RMO	26	R7	A	20		NA	NA	NA	13	NA	NA	13	0	NA	NA	NA
672	RMO 051	Amazon	Rondonia	-9.223	2	RMO	26	R7	A	20	F	0	2.913	17	NA	NA	20	NA	1	5	25	3
673	RMO 052	Amazon	Rondonia	-9.223	2	RMO	26	R7	A	20	F	0	3.019	19	NA	NA	22	NA	1	5	27	3
674	RMO 053	Amazon	Rondonia	-9.223	2	RMO	26	R7	A	20	F	0	2.958	23	NA	NA	26	NA	1	4	30	3
675	RMO 054	Amazon	Rondonia	-9.223	2	RMO	26	R7	A	20	M	1	2.764	26	NA	NA	29	NA	1	4	33	3
676	RMO 055	Amazon	Rondonia	-9.223	2	RMO	26	R7	A	20		NA	NA	NA	13	NA	NA	13	0	NA	NA	NA
677	RMO 056	Amazon	Rondonia	-9.223	2	RMO	26	R7	A	20	M	1	2.732	21	NA	NA	25	NA	1	4	29	4
678	RMO 057	Amazon	Rondonia	-9.223	2	RMO	26	R7	A	20	F	0	2.738	21	NA	NA	24	NA	1	4	28	3
679	RMO 058	Amazon	Rondonia	-9.223	2	RMO	26	R7	A	20	F	0	2.733	21	NA	NA	24	NA	1	5	29	3
680	RMO 059	Amazon	Rondonia	-9.223	2	RMO	26	R7	A	20	F	0	2.965	30	NA	NA	33	NA	1	6	39	3
681	RMO 060	Amazon	Rondonia	-9.223	2	RMO	26	R7	A	20		NA	NA	NA	18	NA	NA	18	0	NA	NA	NA
682	RMO 061	Amazon	Rondonia	-9.223	2	RMO	26	R7	B	24	M	1	2.898	13	NA	NA	15	NA	1	3	18	2
683	RMO 062	Amazon	Rondonia	-9.223	2	RMO	26	R7	B	24	F	0	2.656	14	NA	NA	15	NA	1	3	18	1
684	RMO 063	Amazon	Rondonia	-9.223	2	RMO	26	R7	B	24	F	0	3.011	16	NA	NA	18	NA	1	3	21	2
685	RMO 064	Amazon	Rondonia	-9.223	2	RMO	26	R7	B	24		NA	NA	NA	12	NA	NA	12	0	NA	NA	NA
686	RMO 065	Amazon	Rondonia	-9.223	2	RMO	26	R7	B	24		NA	NA	NA	9	NA	NA	9	0	NA	NA	NA
687	RMO 066	Amazon	Rondonia	-9.223	2	RMO	26	R7	B	24	M	1	2.644	14	NA	NA	16	NA	1	3	19	2
688	RMO 067	Amazon	Rondonia	-9.223	2	RMO	26	R7	B	24	F	0	2.717	15	NA	NA	17	NA	1	3	20	2
689	RMO 068	Amazon	Rondonia	-9.223	2	RMO	26	R7	B	24	F	0	2.814	18	NA	NA	20	NA	1	4	24	2
690	RMO 069	Amazon	Rondonia	-9.223	2	RMO	26	R7	B	24	F	0	2.725	19	NA	NA	21	NA	1	3	24	2
691	RMO 070	Amazon	Rondonia	-9.223	2	RMO	26	R7	B	24		NA	NA	NA	6	NA	NA	6	0	NA	NA	NA
692	RMO 071	Amazon	Rondonia	-9.223	2	RMO	26	R7	B	24	M	1	2.683	14	NA	NA	16	NA	1	3	19	2
693	RMO 072	Amazon	Rondonia	-9.223	2	RMO	26	R7	B	24	F	0	2.655	15	NA	NA	16	NA	1	3	19	1
694	RMO 073	Amazon	Rondonia	-9.223	2	RMO	26	R7	B	24	F	0	2.648	16	NA	NA	18	NA	1	3	21	2
695	RMO 074	Amazon	Rondonia	-9.223	2	RMO	26	R7	B	24	M	1	2.914	18	NA	NA	19	NA	1	4	23	1
696	RMO 075	Amazon	Rondonia	-9.223	2	RMO	26	R7	B	24	F	0	2.885	22	NA	NA	24	NA	1	4	28	2
697	RMO 076	Amazon	Rondonia	-9.223	2	RMO	26	R7	C	28		NA	NA	NA	NA	12	NA	12	0	NA	NA	NA
698	RMO 077	Amazon	Rondonia	-9.223	2	RMO	26	R7	C	28	F	0	2.657	14	NA	NA	16	NA	1	2	18	2
699	RMO 078	Amazon	Rondonia	-9.223	2	RMO	26	R7	C	28	F	0	2.531	14	NA	NA	15	NA	1	2	17	1
700	RMO 079	Amazon	Rondonia	-9.223	2	RMO	26	R7	C	28	F	0	2.442	18	NA	NA	19	NA	1	2	21	1
701	RMO 080	Amazon	Rondonia	-9.223	2	RMO	26	R7	C	28	M	1	2.486	18	NA	NA	19	NA	1	2	21	1
702	RMO 081	Amazon	Rondonia	-9.223	2	RMO	26	R7	C	28		NA	NA	NA	NA	13	NA	13	0	NA	NA	NA
703	RMO 082	Amazon	Rondonia	-9.223	2	RMO	26	R7	C	28	F	0	2.47	14	NA	NA	16	NA	1	2	18	2
704	RMO 083	Amazon	Rondonia	-9.223	2	RMO	26	R7	C	28	F	0	2.467	15	NA	NA	16	NA	1	2	18	1
705	RMO 084	Amazon	Rondonia	-9.223	2	RMO	26	R7	C	28	F	0	2.751	17	NA	NA	18	NA	1	2	20	1
706	RMO 085	Amazon	Rondonia	-9.223	2	RMO	26	R7	C	28	M	1	2.612	17	NA	NA	19	NA	1	2	21	2
707	RMO 086	Amazon	Rondonia	-9.223	2	RMO	26	R7	C	28	F	0	2.607	14	NA	NA	15	NA	1	1	16	1
708	RMO 087	Amazon	Rondonia	-9.223	2	RMO	26	R7	C	28	F	0	2.784	16	NA	NA	17	NA	1	2	19	1
709	RMO 088	Amazon	Rondonia	-9.223	2	RMO	26	R7	C	28	F	0	2.718	16	NA	NA	17	NA	1	2	19	1
710	RMO 089	Amazon	Rondonia	-9.223	2	RMO	26	R7	C	28		NA	NA	NA	16	NA	NA	16	0	NA	NA	NA
711	RMO 090	Amazon	Rondonia	-9.223	2	RMO	26	R7	C	28		NA	NA	NA	13	NA	NA	13	0	NA	NA	NA
712	RMO 091	Amazon	Rondonia	-9.223	2	RMO	33	R11	A	20	M	1	3.044	18	NA	NA	21	NA	1	2	23	3
713	RMO 092	Amazon	Rondonia	-9.223	2	RMO	33	R11	A	20	M	1	2.725	19	NA	NA	22	NA	1	4	26	3
714	RMO 093	Amazon	Rondonia	-9.223	2	RMO	33	R11	A	20	M	1	2.834	21	NA	NA	24	NA	1	5	29	3
715	RMO 094	Amazon	Rondonia	-9.223	2	RMO	33	R11	A	20	M	1	2.86	23	NA	NA	26	NA	1	4	30	3
716	RMO 095	Amazon	Rondonia	-9.223	2	RMO	33	R11	A	20		NA	NA	NA	23	NA	NA	23	0	NA	NA	NA
717	RMO 096	Amazon	Rondonia	-9.223	2	RMO	33	R11	A	20	M	1	2.754	19	NA	NA	22	NA	1	4	26	3
718	RMO 097	Amazon	Rondonia	-9.223	2	RMO	33	R11	A	20	M	1	2.775	19	NA	NA	22	NA	1	4	26	3
719	RMO 098	Amazon	Rondonia	-9.223	2	RMO	33	R11	A	20	F	0	2.781	22	NA	NA	25	NA	1	4	29	3
720	RMO 099	Amazon	Rondonia	-9.223	2	RMO	33	R11	A	20	F	0	2.85	25	NA	NA	28	NA	1	6	34	3
721	RMO 100	Amazon	Rondonia	-9.223	2	RMO	33	R11	A	20		NA	NA	NA	21	NA	NA	21	0	NA	NA	NA
722	RMO 101	Amazon	Rondonia	-9.223	2	RMO	33	R11	A	20	M	1	2.709	19	NA	NA	22	NA	1	4	26	3
723	RMO 102	Amazon	Rondonia	-9.223	2	RMO	33	R11	A	20	F	0	2.62	19	NA	NA	22	NA	1	4	26	3
724	RMO 103	Amazon	Rondonia	-9.223	2	RMO	33	R11	A	20	F	0	2.662	20	NA	NA	23	NA	1	4	27	3
725	RMO 104	Amazon	Rondonia	-9.223	2	RMO	33	R11	A	20	M	1	2.748	22	NA	NA	25	NA	1	5	30	3
726	RMO 105	Amazon	Rondonia	-9.223	2	RMO	33	R11	A	20	M	1	2.978	23	NA	NA	26	NA	1	4	30	3
727	RMO 106	Amazon	Rondonia	-9.223	2	RMO	33	R11	B	24	M	1	2.708	14	NA	NA	16	NA	1	3	19	2
728	RMO 107	Amazon	Rondonia	-9.223	2	RMO	33	R11	B	24	M	1	2.659	15	NA	NA	17	NA	1	3	20	2
729	RMO 108	Amazon	Rondonia	-9.223	2	RMO	33	R11	B	24	F	0	2.539	15	NA	NA	16	NA	1	3	19	1
730	RMO 109	Amazon	Rondonia	-9.223	2	RMO	33	R11	B	24	M	1	2.882	17	NA	NA	19	NA	1	3	22	2
731	RMO 110	Amazon	Rondonia	-9.223	2	RMO	33	R11	B	24		NA	NA	NA	10	NA	NA	10	0	NA	NA	NA
732	RMO 111	Amazon	Rondonia	-9.223	2	RMO	33	R11	B	24	F	0	2.327	16	NA	NA	18	NA	1	3	21	2
733	RMO 112	Amazon	Rondonia	-9.223	2	RMO	33	R11	B	24	M	1	2.604	16	NA	NA	18	NA	1	3	21	2
734	RMO 113	Amazon	Rondonia	-9.223	2	RMO	33	R11	B	24	M	1	2.622	18	NA	NA	20	NA	1	2	22	2
735	RMO 114	Amazon	Rondonia	-9.223	2	RMO	33	R11	B	24	M	1	2.795	19	NA	NA	21	NA	1	3	24	2
736	RMO 115	Amazon	Rondonia	-9.223	2	RMO	33	R11	B	24		NA	NA	NA	18	NA	NA	18	0	NA	NA	NA
737	RMO 116	Amazon	Rondonia	-9.223	2	RMO	33	R11	B	24	F	0	2.692	13	NA	NA	15	NA	1	3	18	2
738	RMO 117	Amazon	Rondonia	-9.223	2	RMO	33	R11	B	24	F	0	2.564	17	NA	NA	19	NA	1	3	22	2
739	RMO 118	Amazon	Rondonia	-9.223	2	RMO	33	R11	B	24	F	0	2.496	17	NA	NA	19	NA	1	3	22	2
740	RMO 119	Amazon	Rondonia	-9.223	2	RMO	33	R11	B	24	M	1	2.639	19	NA	NA	21	NA	1	3	24	2
741	RMO 120	Amazon	Rondonia	-9.223	2	RMO	33	R11	B	24	F	0	2.682	20	NA	NA	22	NA	1	3	25	2
742	RMO 121	Amazon	Rondonia	-9.223	2	RMO	33	R11	C	28	M	1	2.489	11	NA	NA	13	NA	1	1	14	2
743	RMO 122	Amazon	Rondonia	-9.223	2	RMO	33	R11	C	28	F	0	2.376	13	NA	NA	14	NA	1	2	16	1
744	RMO 123	Amazon	Rondonia	-9.223	2	RMO	33	R11	C	28	F	0	2.277	15	NA	NA	16	NA	1	2	18	1
745	RMO 124	Amazon	Rondonia	-9.223	2	RMO	33	R11	C	28	F	0	2.488	16	NA	NA	17	NA	1	2	19	1
746	RMO 125	Amazon	Rondonia	-9.223	2	RMO	33	R11	C	28		NA	NA	NA	16	NA	NA	16	0	NA	NA	NA
747	RMO 126	Amazon	Rondonia	-9.223	2	RMO	33	R11	C	28	M	1	2.444	12	NA	NA	14	NA	1	1	15	2
748	RMO 127	Amazon	Rondonia	-9.223	2	RMO	33	R11	C	28		NA	NA	NA	NA	16	NA	16	0	NA	NA	NA
749	RMO 128	Amazon	Rondonia	-9.223	2	RMO	33	R11	C	28	F	0	2.618	15	NA	NA	17	NA	1	2	19	2
750	RMO 129	Amazon	Rondonia	-9.223	2	RMO	33	R11	C	28	M	1	2.587	17	NA	NA	18	NA	1	2	20	1
751	RMO 130	Amazon	Rondonia	-9.223	2	RMO	33	R11	C	28		NA	NA	NA	13	NA	NA	13	0	NA	NA	NA
752	RMO 132	Amazon	Rondonia	-9.223	2	RMO	33	R11	C	28	M	1	2.471	13	NA	NA	15	NA	1	1	16	2
753	RMO 133	Amazon	Rondonia	-9.223	2	RMO	33	R11	C	28	M	1	2.595	16	NA	NA	17	NA	1	2	19	1
754	RMO 134	Amazon	Rondonia	-9.223	2	RMO	33	R11	C	28	F	0	2.627	17	NA	NA	19	NA	1	2	21	2
755	RMO 135	Amazon	Rondonia	-9.223	2	RMO	33	R11	C	28		NA	NA	NA	18	NA	NA	18	0	NA	NA	NA
756	RMO 136	Amazon	Rondonia	-9.223	2	RMO	39	R13	A	20		NA	NA	NA	30	NA	NA	30	0	NA	NA	NA
757	RMO 137	Amazon	Rondonia	-9.223	2	RMO	39	R13	A	20		NA	NA	NA	29	NA	NA	29	0	NA	NA	NA
758	RMO 138	Amazon	Rondonia	-9.223	2	RMO	39	R13	A	20		NA	NA	NA	9	NA	NA	9	0	NA	NA	NA
759	RMO 139	Amazon	Rondonia	-9.223	2	RMO	39	R13	A	20		NA	NA	NA	3	NA	NA	3	0	NA	NA	NA
760	RMO 140	Amazon	Rondonia	-9.223	2	RMO	39	R13	A	20		NA	NA	NA	3	NA	NA	3	0	NA	NA	NA
761	RMO 141	Amazon	Rondonia	-9.223	2	RMO	39	R13	A	20	F	0	2.622	18	NA	NA	22	NA	1	4	26	4
762	RMO 142	Amazon	Rondonia	-9.223	2	RMO	39	R13	A	20	F	0	2.75	20	NA	NA	23	NA	1	4	27	3
763	RMO 144	Amazon	Rondonia	-9.223	2	RMO	39	R13	A	20		NA	NA	NA	24	NA	NA	24	0	NA	NA	NA
764	RMO 145	Amazon	Rondonia	-9.223	2	RMO	39	R13	A	20		NA	NA	NA	6	NA	NA	6	0	NA	NA	NA
765	RMO 146	Amazon	Rondonia	-9.223	2	RMO	39	R13	A	20	F	0	2.794	20	NA	NA	23	NA	1	4	27	3
766	RMO 147	Amazon	Rondonia	-9.223	2	RMO	39	R13	A	20	F	0	2.609	20	NA	NA	23	NA	1	4	27	3
767	RMO 148	Amazon	Rondonia	-9.223	2	RMO	39	R13	A	20	F	0	2.624	21	NA	NA	24	NA	1	5	29	3
768	RMO 149	Amazon	Rondonia	-9.223	2	RMO	39	R13	A	20	F	0	2.827	23	NA	NA	26	NA	1	5	31	3
769	RMO 150	Amazon	Rondonia	-9.223	2	RMO	39	R13	A	20	F	0	2.704	27	NA	NA	30	NA	1	4	34	3
770	RMO 151	Amazon	Rondonia	-9.223	2	RMO	39	R13	B	24	F	0	2.5	17	NA	NA	19	NA	1	3	22	2
771	RMO 152	Amazon	Rondonia	-9.223	2	RMO	39	R13	B	24		NA	NA	NA	18	NA	NA	18	0	NA	NA	NA
772	RMO 153	Amazon	Rondonia	-9.223	2	RMO	39	R13	B	24		NA	NA	NA	18	NA	NA	18	0	NA	NA	NA
773	RMO 154	Amazon	Rondonia	-9.223	2	RMO	39	R13	B	24		NA	NA	NA	18	NA	NA	18	0	NA	NA	NA
774	RMO 155	Amazon	Rondonia	-9.223	2	RMO	39	R13	B	24		NA	NA	NA	3	NA	NA	3	0	NA	NA	NA
775	RMO 156	Amazon	Rondonia	-9.223	2	RMO	39	R13	B	24	F	0	2.64	14	NA	NA	16	NA	1	3	19	2
776	RMO 157	Amazon	Rondonia	-9.223	2	RMO	39	R13	B	24	F	0	2.529	15	NA	NA	17	NA	1	3	20	2
777	RMO 158	Amazon	Rondonia	-9.223	2	RMO	39	R13	B	24	F	0	2.612	16	NA	NA	18	NA	1	3	21	2
778	RMO 159	Amazon	Rondonia	-9.223	2	RMO	39	R13	B	24		NA	NA	NA	22	NA	NA	22	0	NA	NA	NA
779	RMO 160	Amazon	Rondonia	-9.223	2	RMO	39	R13	B	24		NA	NA	NA	3	NA	NA	3	0	NA	NA	NA
780	RMO 161	Amazon	Rondonia	-9.223	2	RMO	39	R13	B	24	F	0	2.522	17	NA	NA	19	NA	1	3	22	2
781	RMO 162	Amazon	Rondonia	-9.223	2	RMO	39	R13	B	24	F	0	2.495	17	NA	NA	19	NA	1	3	22	2
782	RMO 163	Amazon	Rondonia	-9.223	2	RMO	39	R13	B	24	F	0	2.597	21	NA	NA	23	NA	1	4	27	2
783	RMO 164	Amazon	Rondonia	-9.223	2	RMO	39	R13	B	24		NA	NA	NA	23	NA	NA	23	0	NA	NA	NA
784	RMO 165	Amazon	Rondonia	-9.223	2	RMO	39	R13	B	24		NA	NA	NA	3	NA	NA	3	0	NA	NA	NA
785	RMO 166	Amazon	Rondonia	-9.223	2	RMO	39	R13	C	28	F	0	2.399	12	NA	NA	14	NA	1	2	16	2
786	RMO 167	Amazon	Rondonia	-9.223	2	RMO	39	R13	C	28		NA	NA	NA	NA	13	NA	13	0	NA	NA	NA
787	RMO 168	Amazon	Rondonia	-9.223	2	RMO	39	R13	C	28	F	0	2.588	16	NA	NA	17	NA	1	2	19	1
788	RMO 169	Amazon	Rondonia	-9.223	2	RMO	39	R13	C	28	F	0	2.51	17	NA	NA	19	NA	1	2	21	2
789	RMO 170	Amazon	Rondonia	-9.223	2	RMO	39	R13	C	28		NA	NA	NA	22	NA	NA	22	0	NA	NA	NA
790	RMO 171	Amazon	Rondonia	-9.223	2	RMO	39	R13	C	28	F	0	2.548	12	NA	NA	14	NA	1	2	16	2
791	RMO 172	Amazon	Rondonia	-9.223	2	RMO	39	R13	C	28	F	0	2.401	15	NA	NA	17	NA	1	1	18	2
792	RMO 174	Amazon	Rondonia	-9.223	2	RMO	39	R13	C	28		NA	NA	NA	13	NA	NA	13	0	NA	NA	NA
793	RMO 175	Amazon	Rondonia	-9.223	2	RMO	39	R13	C	28		NA	NA	NA	11	NA	NA	11	0	NA	NA	NA
794	RMO 176	Amazon	Rondonia	-9.223	2	RMO	39	R13	C	28	F	0	2.444	10	NA	NA	11	NA	1	2	13	1
795	RMO 177	Amazon	Rondonia	-9.223	2	RMO	39	R13	C	28	F	0	2.199	14	NA	NA	15	NA	1	2	17	1
796	RMO 178	Amazon	Rondonia	-9.223	2	RMO	39	R13	C	28	F	0	2.392	15	NA	NA	16	NA	1	2	18	1
797	RMO 179	Amazon	Rondonia	-9.223	2	RMO	39	R13	C	28		NA	NA	NA	14	NA	NA	14	0	NA	NA	NA
798	RMO 180	Amazon	Rondonia	-9.223	2	RMO	39	R13	C	28		NA	NA	NA	5	NA	NA	5	0	NA	NA	NA
799	RMO 181	Amazon	Rondonia	-9.223	2	RMO	41	R14	A	20	F	0	2.881	18	NA	NA	21	NA	1	4	25	3
800	RMO 182	Amazon	Rondonia	-9.223	2	RMO	41	R14	A	20	F	0	2.638	19	NA	NA	22	NA	1	4	26	3
801	RMO 183	Amazon	Rondonia	-9.223	2	RMO	41	R14	A	20	M	1	2.78	23	NA	NA	26	NA	1	3	29	3
802	RMO 184	Amazon	Rondonia	-9.223	2	RMO	41	R14	A	20	F	0	2.77	24	NA	NA	27	NA	1	3	30	3
803	RMO 185	Amazon	Rondonia	-9.223	2	RMO	41	R14	A	20	F	0	2.861	25	NA	NA	28	NA	1	4	32	3
804	RMO 186	Amazon	Rondonia	-9.223	2	RMO	41	R14	A	20	F	0	2.865	19	NA	NA	22	NA	1	4	26	3
805	RMO 187	Amazon	Rondonia	-9.223	2	RMO	41	R14	A	20	F	0	2.896	22	NA	NA	25	NA	1	5	30	3
806	RMO 188	Amazon	Rondonia	-9.223	2	RMO	41	R14	A	20	M	1	2.887	23	NA	NA	26	NA	1	5	31	3
807	RMO 189	Amazon	Rondonia	-9.223	2	RMO	41	R14	A	20	M	1	2.892	25	NA	NA	28	NA	1	3	31	3
808	RMO 190	Amazon	Rondonia	-9.223	2	RMO	41	R14	A	20		NA	NA	NA	22	NA	NA	22	0	NA	NA	NA
809	RMO 191	Amazon	Rondonia	-9.223	2	RMO	41	R14	A	20	M	1	2.637	20	NA	NA	23	NA	1	1	24	3
810	RMO 192	Amazon	Rondonia	-9.223	2	RMO	41	R14	A	20	M	1	2.703	21	NA	NA	24	NA	1	3	27	3
811	RMO 193	Amazon	Rondonia	-9.223	2	RMO	41	R14	A	20	M	1	2.683	21	NA	NA	24	NA	1	3	27	3
812	RMO 194	Amazon	Rondonia	-9.223	2	RMO	41	R14	A	20	M	1	2.62	22	NA	NA	25	NA	1	3	28	3
813	RMO 195	Amazon	Rondonia	-9.223	2	RMO	41	R14	A	20	M	1	2.946	24	NA	NA	27	NA	1	3	30	3
814	RMO 196	Amazon	Rondonia	-9.223	2	RMO	41	R14	B	24	F	0	2.660331992	15	NA	NA	17	NA	1	2	19	2
815	RMO 197	Amazon	Rondonia	-9.223	2	RMO	41	R14	B	24	M	1	2.566605836	17	NA	NA	18	NA	1	3	21	1
816	RMO 198	Amazon	Rondonia	-9.223	2	RMO	41	R14	B	24	M	1	2.773966318	18	NA	NA	20	NA	1	2	22	2
817	RMO 199	Amazon	Rondonia	-9.223	2	RMO	41	R14	B	24	M	1	2.734925705	19	NA	NA	21	NA	1	2	23	2
818	RMO 200	Amazon	Rondonia	-9.223	2	RMO	41	R14	B	24	M	1	2.988076935	20	NA	NA	22	NA	1	3	25	2
819	RMO 201	Amazon	Rondonia	-9.223	2	RMO	41	R14	B	24	M	1	2.669063817	15	NA	NA	16	NA	1	3	19	1
820	RMO 203	Amazon	Rondonia	-9.223	2	RMO	41	R14	B	24	M	1	2.636362659	18	NA	NA	20	NA	1	1	21	2
821	RMO 204	Amazon	Rondonia	-9.223	2	RMO	41	R14	B	24	M	1	2.602537021	18	NA	NA	20	NA	1	3	23	2
822	RMO 205	Amazon	Rondonia	-9.223	2	RMO	41	R14	B	24	F	0	2.623553374	19	NA	NA	21	NA	1	3	24	2
823	RMO 206	Amazon	Rondonia	-9.223	2	RMO	41	R14	B	24	M	1	2.795628025	13	NA	NA	15	NA	1	3	18	2
824	RMO 207	Amazon	Rondonia	-9.223	2	RMO	41	R14	B	24	F	0	2.730528828	17	NA	NA	19	NA	1	3	22	2
825	RMO 208	Amazon	Rondonia	-9.223	2	RMO	41	R14	B	24	F	0	2.666889824	18	NA	NA	21	NA	1	3	24	3
826	RMO 209	Amazon	Rondonia	-9.223	2	RMO	41	R14	B	24	F	0	2.926931342	20	NA	NA	22	NA	1	3	25	2
827	RMO 210	Amazon	Rondonia	-9.223	2	RMO	41	R14	B	24		NA	NA	NA	18	NA	NA	18	0	NA	NA	NA
828	RMO 211	Amazon	Rondonia	-9.223	2	RMO	41	R14	C	28	M	1	2.701253257	12	NA	NA	13	NA	1	3	16	1
829	RMO 212	Amazon	Rondonia	-9.223	2	RMO	41	R14	C	28	M	1	2.535547395	15	NA	NA	16	NA	1	1	17	1
830	RMO 213	Amazon	Rondonia	-9.223	2	RMO	41	R14	C	28	F	0	2.5385786	16	NA	NA	17	NA	1	2	19	1
831	RMO 214	Amazon	Rondonia	-9.223	2	RMO	41	R14	C	28	M	1	2.743373966	18	NA	NA	20	NA	1	1	21	2
832	RMO 215	Amazon	Rondonia	-9.223	2	RMO	41	R14	C	28	F	0	2.29835725	19	NA	NA	20	NA	1	2	22	1
833	RMO 216	Amazon	Rondonia	-9.223	2	RMO	41	R14	C	28	M	1	2.46947039	13	NA	NA	15	NA	1	1	16	2
834	RMO 217	Amazon	Rondonia	-9.223	2	RMO	41	R14	C	28	F	0	2.557645856	16	NA	NA	17	NA	1	2	19	1
835	RMO 218	Amazon	Rondonia	-9.223	2	RMO	41	R14	C	28	M	1	2.483084737	17	NA	NA	18	NA	1	2	20	1
836	RMO 219	Amazon	Rondonia	-9.223	2	RMO	41	R14	C	28	M	1	2.747174379	18	NA	NA	19	NA	1	2	21	1
837	RMO 220	Amazon	Rondonia	-9.223	2	RMO	41	R14	C	28	F	0	2.687922474	20	NA	NA	21	NA	1	2	23	1
838	RMO 221	Amazon	Rondonia	-9.223	2	RMO	41	R14	C	28	M	1	2.512826396	15	NA	NA	16	NA	1	1	17	1
839	RMO 222	Amazon	Rondonia	-9.223	2	RMO	41	R14	C	28	F	0	2.574340297	16	NA	NA	17	NA	1	1	18	1
840	RMO 223	Amazon	Rondonia	-9.223	2	RMO	41	R14	C	28	M	1	2.519889429	16	NA	NA	18	NA	1	1	19	2
841	RMO 224	Amazon	Rondonia	-9.223	2	RMO	41	R14	C	28	M	1	2.496497003	16	NA	NA	18	NA	1	1	19	2
842	RMO 225	Amazon	Rondonia	-9.223	2	RMO	41	R14	C	28	M	1	2.778386011	19	NA	NA	21	NA	1	1	22	2
843	RMO 226	Amazon	Rondonia	-9.223	2	RMO	6	R2	A	20	M	1	2.969844075	17	NA	NA	20	NA	1	5	25	3
844	RMO 227	Amazon	Rondonia	-9.223	2	RMO	6	R2	A	20	F	0	2.823860601	19	NA	NA	22	NA	1	4	26	3
845	RMO 228	Amazon	Rondonia	-9.223	2	RMO	6	R2	A	20	F	0	2.799408882	21	NA	NA	24	NA	1	6	30	3
846	RMO 229	Amazon	Rondonia	-9.223	2	RMO	6	R2	A	20	M	1	2.853703301	23	NA	NA	26	NA	1	5	31	3
847	RMO 230	Amazon	Rondonia	-9.223	2	RMO	6	R2	A	20	F	0	2.865792267	23	NA	NA	26	NA	1	4	30	3
848	RMO 231	Amazon	Rondonia	-9.223	2	RMO	6	R2	A	20	F	0	2.775397177	18	NA	NA	21	NA	1	5	26	3
849	RMO 232	Amazon	Rondonia	-9.223	2	RMO	6	R2	A	20	F	0	2.920233357	21	NA	NA	24	NA	1	4	28	3
850	RMO 233	Amazon	Rondonia	-9.223	2	RMO	6	R2	A	20	M	1	2.800080311	21	NA	NA	24	NA	1	5	29	3
851	RMO 234	Amazon	Rondonia	-9.223	2	RMO	6	R2	A	20	F	0	3.015162217	25	NA	NA	28	NA	1	3	31	3
852	RMO 235	Amazon	Rondonia	-9.223	2	RMO	6	R2	A	20	F	0	2.729202268	26	NA	NA	28	NA	1	3	31	2
853	RMO 236	Amazon	Rondonia	-9.223	2	RMO	6	R2	A	20	F	0	2.895188435	17	NA	NA	20	NA	1	5	25	3
854	RMO 237	Amazon	Rondonia	-9.223	2	RMO	6	R2	A	20	F	0	2.880540871	19	NA	NA	22	NA	1	4	26	3
855	RMO 238	Amazon	Rondonia	-9.223	2	RMO	6	R2	A	20	F	0	2.834059138	22	NA	NA	25	NA	1	5	30	3
856	RMO 239	Amazon	Rondonia	-9.223	2	RMO	6	R2	A	20	F	0	2.899451678	24	NA	NA	27	NA	1	4	31	3
857	RMO 240	Amazon	Rondonia	-9.223	2	RMO	6	R2	A	20	F	0	2.842367247	31	NA	NA	34	NA	1	6	40	3
858	RMO 241	Amazon	Rondonia	-9.223	2	RMO	6	R2	B	24	F	0	2.721223355	14	NA	NA	16	NA	1	3	19	2
859	RMO 242	Amazon	Rondonia	-9.223	2	RMO	6	R2	B	24		NA	NA	NA	NA	17	NA	17	0	NA	NA	NA
860	RMO 243	Amazon	Rondonia	-9.223	2	RMO	6	R2	B	24	F	0	2.528611477	17	NA	NA	18	NA	1	3	21	1
861	RMO 244	Amazon	Rondonia	-9.223	2	RMO	6	R2	B	24	M	1	2.688179964	18	NA	NA	20	NA	1	3	23	2
862	RMO 245	Amazon	Rondonia	-9.223	2	RMO	6	R2	B	24	F	0	2.82799021	21	NA	NA	23	NA	1	4	27	2
863	RMO 246	Amazon	Rondonia	-9.223	2	RMO	6	R2	B	24	F	0	2.625596993	14	NA	NA	15	NA	1	3	18	1
864	RMO 247	Amazon	Rondonia	-9.223	2	RMO	6	R2	B	24	F	0	2.684588149	15	NA	NA	17	NA	1	3	20	2
865	RMO 248	Amazon	Rondonia	-9.223	2	RMO	6	R2	B	24	M	1	2.694786686	17	NA	NA	19	NA	1	2	21	2
866	RMO 249	Amazon	Rondonia	-9.223	2	RMO	6	R2	B	24	M	1	2.911426566	18	NA	NA	20	NA	1	4	24	2
867	RMO 250	Amazon	Rondonia	-9.223	2	RMO	6	R2	B	24	M	1	2.987676034	21	NA	NA	23	NA	1	4	27	2
868	RMO 251	Amazon	Rondonia	-9.223	2	RMO	6	R2	B	24	M	1	2.698023231	14	NA	NA	15	NA	1	3	18	1
869	RMO 252	Amazon	Rondonia	-9.223	2	RMO	6	R2	B	24	F	0	2.716689585	16	NA	NA	18	NA	1	3	21	2
870	RMO 253	Amazon	Rondonia	-9.223	2	RMO	6	R2	B	24	F	0	2.58420638	17	NA	NA	19	NA	1	3	22	2
871	RMO 254	Amazon	Rondonia	-9.223	2	RMO	6	R2	B	24	F	0	2.629100805	20	NA	NA	21	NA	1	4	25	1
872	RMO 255	Amazon	Rondonia	-9.223	2	RMO	6	R2	B	24	F	0	2.927221425	21	NA	NA	23	NA	1	3	26	2
873	RMO 256	Amazon	Rondonia	-9.223	2	RMO	6	R2	C	28	F	0	2.458134336	11	NA	NA	12	NA	1	2	14	1
874	RMO 257	Amazon	Rondonia	-9.223	2	RMO	6	R2	C	28		NA	2.449513329	14	NA	NA	15	NA	1	2	17	1
875	RMO 258	Amazon	Rondonia	-9.223	2	RMO	6	R2	C	28	F	0	2.61634041	15	NA	NA	16	NA	1	2	18	1
876	RMO 259	Amazon	Rondonia	-9.223	2	RMO	6	R2	C	28	M	1	2.668659657	17	NA	NA	18	NA	1	2	20	1
877	RMO 260	Amazon	Rondonia	-9.223	2	RMO	6	R2	C	28	F	0	2.347325874	17	NA	NA	18	NA	1	1	19	1
878	RMO 261	Amazon	Rondonia	-9.223	2	RMO	6	R2	C	28	F	0	2.547717845	10	NA	NA	12	NA	1	2	14	2
879	RMO 262	Amazon	Rondonia	-9.223	2	RMO	6	R2	C	28	F	0	2.597172114	12	NA	NA	13	NA	1	2	15	1
880	RMO 263	Amazon	Rondonia	-9.223	2	RMO	6	R2	C	28	F	0	2.784458198	14	NA	NA	16	NA	1	2	18	2
881	RMO 264	Amazon	Rondonia	-9.223	2	RMO	6	R2	C	28	M	1	2.64134622	17	NA	NA	19	NA	1	2	21	2
882	RMO 265	Amazon	Rondonia	-9.223	2	RMO	6	R2	C	28		NA	NA	NA	9	NA	NA	9	0	NA	NA	NA
883	RMO 266	Amazon	Rondonia	-9.223	2	RMO	6	R2	C	28	F	0	2.454920607	13	NA	NA	14	NA	1	2	16	1
884	RMO 267	Amazon	Rondonia	-9.223	2	RMO	6	R2	C	28	F	0	2.493042081	14	NA	NA	15	NA	1	2	17	1
885	RMO 268	Amazon	Rondonia	-9.223	2	RMO	6	R2	C	28	M	1	2.555	16	NA	NA	17	NA	1	1	18	1
886	RMO 269	Amazon	Rondonia	-9.223	2	RMO	6	R2	C	28	F	0	2.443	17	NA	NA	18	NA	1	2	20	1
887	RMO 270	Amazon	Rondonia	-9.223	2	RMO	18	R5	C	28	M	1	2.538	19	NA	NA	20	NA	1	2	22	1
888	RMO 271	Amazon	Rondonia	-9.223	2	RMO	18	R5	A	20	M	1	2.782	19	NA	NA	22	NA	1	1	23	3
889	RMO 272	Amazon	Rondonia	-9.223	2	RMO	18	R5	A	20	M	1	2.884	20	NA	NA	23	NA	1	4	27	3
890	RMO 273	Amazon	Rondonia	-9.223	2	RMO	18	R5	A	20	M	1	2.955	20	NA	NA	23	NA	1	4	27	3
891	RMO 274	Amazon	Rondonia	-9.223	2	RMO	18	R5	A	20	F	0	2.983	23	NA	NA	26	NA	1	4	30	3
892	RMO 275	Amazon	Rondonia	-9.223	2	RMO	18	R5	A	20	M	1	2.923	24	NA	NA	27	NA	1	4	31	3
893	RMO 276	Amazon	Rondonia	-9.223	2	RMO	18	R5	A	20	F	0	2.825	19	NA	NA	22	NA	1	4	26	3
894	RMO 277	Amazon	Rondonia	-9.223	2	RMO	18	R5	A	20	F	0	2.852	20	NA	NA	23	NA	1	4	27	3
895	RMO 278	Amazon	Rondonia	-9.223	2	RMO	18	R5	A	20	M	1	2.781	21	NA	NA	24	NA	1	3	27	3
896	RMO 279	Amazon	Rondonia	-9.223	2	RMO	18	R5	A	20	M	1	2.861	21	NA	NA	24	NA	1	2	26	3
897	RMO 280	Amazon	Rondonia	-9.223	2	RMO	18	R5	A	20	M	1	3.175	24	NA	NA	27	NA	1	5	32	3
898	RMO 281	Amazon	Rondonia	-9.223	2	RMO	18	R5	A	20	F	0	2.672	19	NA	NA	22	NA	1	4	26	3
899	RMO 282	Amazon	Rondonia	-9.223	2	RMO	18	R5	A	20	M	1	2.733	19	NA	NA	22	NA	1	4	26	3
900	RMO 283	Amazon	Rondonia	-9.223	2	RMO	18	R5	A	20	M	1	2.833	23	NA	NA	26	NA	1	4	30	3
901	RMO 284	Amazon	Rondonia	-9.223	2	RMO	18	R5	A	20	F	0	2.83	23	NA	NA	26	NA	1	3	29	3
902	RMO 285	Amazon	Rondonia	-9.223	2	RMO	18	R5	A	20	F	0	2.921	24	NA	NA	27	NA	1	5	32	3
903	RMO 286	Amazon	Rondonia	-9.223	2	RMO	18	R5	B	24	M	1	2.753	14	NA	NA	17	NA	1	1	18	3
904	RMO 287	Amazon	Rondonia	-9.223	2	RMO	18	R5	B	24	F	0	2.654	15	NA	NA	17	NA	1	3	20	2
905	RMO 288	Amazon	Rondonia	-9.223	2	RMO	18	R5	B	24	F	0	2.74	17	NA	NA	19	NA	1	4	23	2
906	RMO 289	Amazon	Rondonia	-9.223	2	RMO	18	R5	B	24	M	1	2.64	17	NA	NA	19	NA	1	2	21	2
907	RMO 290	Amazon	Rondonia	-9.223	2	RMO	18	R5	B	24	M	1	2.831	18	NA	NA	20	NA	1	4	24	2
908	RMO 291	Amazon	Rondonia	-9.223	2	RMO	18	R5	B	24	M	1	NA	16	NA	NA	18	NA	1	2	20	2
909	RMO 292	Amazon	Rondonia	-9.223	2	RMO	18	R5	B	24	F	0	2.523	16	NA	NA	18	NA	1	3	21	2
910	RMO 293	Amazon	Rondonia	-9.223	2	RMO	18	R5	B	24	M	1	2.557	17	NA	NA	19	NA	1	3	22	2
911	RMO 294	Amazon	Rondonia	-9.223	2	RMO	18	R5	B	24	M	1	NA	17	NA	NA	19	NA	1	0	19	2
912	RMO 295	Amazon	Rondonia	-9.223	2	RMO	18	R5	B	24	F	0	2.683	18	NA	NA	20	NA	1	3	23	2
913	RMO 296	Amazon	Rondonia	-9.223	2	RMO	18	R5	B	24	M	1	2.613	15	NA	NA	17	NA	1	3	20	2
914	RMO 297	Amazon	Rondonia	-9.223	2	RMO	18	R5	B	24	F	0	2.516	16	NA	NA	18	NA	1	3	21	2
915	RMO 298	Amazon	Rondonia	-9.223	2	RMO	18	R5	B	24	M	1	2.508	17	NA	NA	18	NA	1	3	21	1
916	RMO 299	Amazon	Rondonia	-9.223	2	RMO	18	R5	B	24	M	1	2.617	17	NA	NA	18	NA	1	3	21	1
917	RMO 300	Amazon	Rondonia	-9.223	2	RMO	18	R5	B	24	M	1	2.817	18	NA	NA	20	NA	1	3	23	2
918	RMO 301	Amazon	Rondonia	-9.223	2	RMO	18	R5	C	28	M	1	2.538	11	NA	NA	13	NA	1	2	15	2
919	RMO 302	Amazon	Rondonia	-9.223	2	RMO	18	R5	C	28		NA	NA	NA	NA	18	NA	18	0	NA	NA	NA
920	RMO 303	Amazon	Rondonia	-9.223	2	RMO	18	R5	C	28	M	1	2.57	17	NA	NA	18	NA	1	2	20	1
921	RMO 304	Amazon	Rondonia	-9.223	2	RMO	18	R5	C	28	F	0	2.733	17	NA	NA	18	NA	1	2	20	1
922	RMO 305	Amazon	Rondonia	-9.223	2	RMO	18	R5	C	28		NA	NA	NA	15	NA	NA	15	0	NA	NA	NA
923	RMO 306	Amazon	Rondonia	-9.223	2	RMO	18	R5	C	28		NA	NA	NA	NA	16	NA	16	0	NA	NA	NA
924	RMO 307	Amazon	Rondonia	-9.223	2	RMO	18	R5	C	28	M	1	2.496	15	NA	NA	16	NA	1	1	17	1
925	RMO 308	Amazon	Rondonia	-9.223	2	RMO	18	R5	C	28	F	0	2.528	16	NA	NA	17	NA	1	0	17	1
926	RMO 309	Amazon	Rondonia	-9.223	2	RMO	18	R5	C	28	M	1	NA	17	NA	NA	18	NA	1	0	18	1
927	RMO 310	Amazon	Rondonia	-9.223	2	RMO	18	R5	C	28	F	0	NA	19	NA	NA	20	NA	1	0	20	1
928	RMO 311	Amazon	Rondonia	-9.223	2	RMO	18	R5	C	28	M	1	2.504	12	NA	NA	13	NA	1	2	15	1
929	RMO 312	Amazon	Rondonia	-9.223	2	RMO	18	R5	C	28	M	1	2.497	15	NA	NA	16	NA	1	2	18	1
930	RMO 313	Amazon	Rondonia	-9.223	2	RMO	18	R5	C	28	M	1	2.678	15	NA	NA	16	NA	1	2	18	1
931	RMO 314	Amazon	Rondonia	-9.223	2	RMO	18	R5	C	28	M	1	2.84	16	NA	NA	18	NA	1	2	20	2
932	RMO 315	Amazon	Rondonia	-9.223	2	RMO	18	R5	C	28		NA	NA	NA	2	NA	NA	2	0	NA	NA	NA
933	RMO 316	Amazon	Rondonia	-9.223	2	RMO	24	R6	A	20	M	1	2.755	20	NA	NA	23	NA	1	4	27	3
934	RMO 317	Amazon	Rondonia	-9.223	2	RMO	24	R6	A	20		NA	NA	NA	NA	21	NA	21	0	NA	NA	NA
935	RMO 318	Amazon	Rondonia	-9.223	2	RMO	24	R6	A	20	F	0	3.092	23	NA	NA	26	NA	1	6	32	3
936	RMO 319	Amazon	Rondonia	-9.223	2	RMO	24	R6	A	20	F	0	2.901	24	NA	NA	26	NA	1	5	31	2
937	RMO 320	Amazon	Rondonia	-9.223	2	RMO	24	R6	A	20		NA	NA	NA	5	NA	NA	5	0	NA	NA	NA
938	RMO 321	Amazon	Rondonia	-9.223	2	RMO	24	R6	A	20	F	0	2.934	19	NA	NA	22	NA	1	4	26	3
939	RMO 322	Amazon	Rondonia	-9.223	2	RMO	24	R6	A	20	F	0	2.916	19	NA	NA	22	NA	1	6	28	3
940	RMO 323	Amazon	Rondonia	-9.223	2	RMO	24	R6	A	20	F	0	2.96	22	NA	NA	25	NA	1	4	29	3
941	RMO 324	Amazon	Rondonia	-9.223	2	RMO	24	R6	A	20	F	0	2.972	22	NA	NA	25	NA	1	5	30	3
942	RMO 325	Amazon	Rondonia	-9.223	2	RMO	24	R6	A	20		NA	NA	NA	NA	26	NA	26	0	NA	NA	NA
943	RMO 326	Amazon	Rondonia	-9.223	2	RMO	24	R6	A	20	M	1	2.798	20	NA	NA	24	NA	1	3	27	4
944	RMO 327	Amazon	Rondonia	-9.223	2	RMO	24	R6	A	20	M	1	2.871	20	NA	NA	23	NA	1	4	27	3
945	RMO 328	Amazon	Rondonia	-9.223	2	RMO	24	R6	A	20	F	0	2.866	22	NA	NA	25	NA	1	6	31	3
946	RMO 329	Amazon	Rondonia	-9.223	2	RMO	24	R6	A	20	M	1	2.916	23	NA	NA	26	NA	1	4	30	3
947	RMO 330	Amazon	Rondonia	-9.223	2	RMO	24	R6	A	20	F	0	3.04	26	NA	NA	29	NA	1	6	35	3
948	RMO 331	Amazon	Rondonia	-9.223	2	RMO	24	R6	B	24	M	1	2.75	16	NA	NA	18	NA	1	3	21	2
949	RMO 332	Amazon	Rondonia	-9.223	2	RMO	24	R6	B	24	F	0	2.58	17	NA	NA	19	NA	1	4	23	2
950	RMO 333	Amazon	Rondonia	-9.223	2	RMO	24	R6	B	24	M	1	2.747	18	NA	NA	20	NA	1	4	24	2
951	RMO 334	Amazon	Rondonia	-9.223	2	RMO	24	R6	B	24	F	0	2.756	20	NA	NA	22	NA	1	2	24	2
952	RMO 335	Amazon	Rondonia	-9.223	2	RMO	24	R6	B	24	M	1	3.038	22	NA	NA	24	NA	1	4	28	2
953	RMO 336	Amazon	Rondonia	-9.223	2	RMO	24	R6	B	24	F	0	2.561	17	NA	NA	18	NA	1	3	21	1
954	RMO 337	Amazon	Rondonia	-9.223	2	RMO	24	R6	B	24	F	0	NA	18	NA	NA	20	NA	1	3	23	2
955	RMO 338	Amazon	Rondonia	-9.223	2	RMO	24	R6	B	24	M	1	2.686	19	NA	NA	21	NA	1	3	24	2
956	RMO 339	Amazon	Rondonia	-9.223	2	RMO	24	R6	B	24		NA	NA	NA	NA	21	NA	21	0	NA	NA	NA
957	RMO 340	Amazon	Rondonia	-9.223	2	RMO	24	R6	B	24	M	1	2.762	22	NA	NA	24	NA	1	3	27	2
958	RMO 341	Amazon	Rondonia	-9.223	2	RMO	24	R6	B	24	M	1	2.781	16	NA	NA	18	NA	1	3	21	2
959	RMO 342	Amazon	Rondonia	-9.223	2	RMO	24	R6	B	24	M	1	NA	18	NA	NA	20	NA	1	1	21	2
960	RMO 343	Amazon	Rondonia	-9.223	2	RMO	24	R6	B	24	M	1	2.848	21	NA	NA	23	NA	1	4	27	2
961	RMO 344	Amazon	Rondonia	-9.223	2	RMO	24	R6	B	24	F	0	2.632	22	NA	NA	24	NA	1	2	26	2
962	RMO 345	Amazon	Rondonia	-9.223	2	RMO	24	R6	B	24	M	1	2.871	23	NA	NA	24	NA	1	4	28	1
963	RMO 346	Amazon	Rondonia	-9.223	2	RMO	24	R6	C	28	M	1	2.511	12	NA	NA	13	NA	1	2	15	1
964	RMO 347	Amazon	Rondonia	-9.223	2	RMO	24	R6	C	28	M	1	2.494	17	NA	NA	18	NA	1	2	20	1
965	RMO 348	Amazon	Rondonia	-9.223	2	RMO	24	R6	C	28	F	0	2.473	17	NA	NA	19	NA	1	2	21	2
966	RMO 349	Amazon	Rondonia	-9.223	2	RMO	24	R6	C	28	F	0	2.375	17	NA	NA	18	NA	1	2	20	1
967	RMO 350	Amazon	Rondonia	-9.223	2	RMO	24	R6	C	28		NA	NA	NA	19	NA	NA	19	0	NA	NA	NA
968	RMO 351	Amazon	Rondonia	-9.223	2	RMO	24	R6	C	28	F	0	2.431	14	NA	NA	15	NA	1	2	17	1
969	RMO 352	Amazon	Rondonia	-9.223	2	RMO	24	R6	C	28	F	0	2.458	16	NA	NA	17	NA	1	2	19	1
970	RMO 353	Amazon	Rondonia	-9.223	2	RMO	24	R6	C	28	F	0	2.487	20	NA	NA	22	NA	1	2	24	2
971	RMO 354	Amazon	Rondonia	-9.223	2	RMO	24	R6	C	28	M	1	2.54	18	NA	NA	20	NA	1	2	22	2
972	RMO 355	Amazon	Rondonia	-9.223	2	RMO	24	R6	C	28		NA	NA	NA	17	NA	NA	17	0	NA	NA	NA
973	RMO 356	Amazon	Rondonia	-9.223	2	RMO	24	R6	C	28	F	0	2.636	12	NA	NA	14	NA	1	2	16	2
974	RMO 357	Amazon	Rondonia	-9.223	2	RMO	24	R6	C	28	F	0	2.546	16	NA	NA	18	NA	1	1	19	2
975	RMO 358	Amazon	Rondonia	-9.223	2	RMO	24	R6	C	28	F	0	2.524	18	NA	NA	20	NA	1	2	22	2
976	RMO 359	Amazon	Rondonia	-9.223	2	RMO	24	R6	C	28		NA	NA	NA	NA	19	NA	19	0	NA	NA	NA
977	RMO 360	Amazon	Rondonia	-9.223	2	RMO	24	R6	C	28		NA	NA	NA	9	NA	NA	9	0	NA	NA	NA
978	RMO 361	Amazon	Rondonia	-9.223	2	RMO	27	R8	A	20	F	0	2.793	18	NA	NA	21	NA	1	4	25	3
979	RMO 362	Amazon	Rondonia	-9.223	2	RMO	27	R8	A	20	F	0	2.723	18	NA	NA	21	NA	1	5	26	3
980	RMO 363	Amazon	Rondonia	-9.223	2	RMO	27	R8	A	20	M	1	2.693	20	NA	NA	23	NA	1	3	26	3
981	RMO 364	Amazon	Rondonia	-9.223	2	RMO	27	R8	A	20	M	1	2.818	22	NA	NA	25	NA	1	5	30	3
982	RMO 365	Amazon	Rondonia	-9.223	2	RMO	27	R8	A	20		NA	NA	NA	NA	24	NA	24	0	NA	NA	NA
983	RMO 366	Amazon	Rondonia	-9.223	2	RMO	27	R8	A	20	M	1	2.765	18	NA	NA	21	NA	1	4	25	3
984	RMO 367	Amazon	Rondonia	-9.223	2	RMO	27	R8	A	20	F	0	2.725	22	NA	NA	24	NA	1	6	30	2
985	RMO 368	Amazon	Rondonia	-9.223	2	RMO	27	R8	A	20	M	1	2.72	22	NA	NA	25	NA	1	3	28	3
986	RMO 369	Amazon	Rondonia	-9.223	2	RMO	27	R8	A	20	F	0	2.627	23	NA	NA	25	NA	1	5	30	2
987	RMO 370	Amazon	Rondonia	-9.223	2	RMO	27	R8	A	20	M	1	2.861	23	NA	NA	26	NA	1	5	31	3
988	RMO 371	Amazon	Rondonia	-9.223	2	RMO	27	R8	A	20	M	1	2.893	19	NA	NA	22	NA	1	4	26	3
989	RMO 372	Amazon	Rondonia	-9.223	2	RMO	27	R8	A	20	M	1	2.811	20	NA	NA	23	NA	1	4	27	3
990	RMO 373	Amazon	Rondonia	-9.223	2	RMO	27	R8	A	20	F	0	2.971	22	NA	NA	25	NA	1	6	31	3
991	RMO 374	Amazon	Rondonia	-9.223	2	RMO	27	R8	A	20	M	1	2.96	26	NA	NA	29	NA	1	6	35	3
992	RMO 375	Amazon	Rondonia	-9.223	2	RMO	27	R8	A	20		NA	NA	NA	17	NA	NA	17	0	NA	NA	NA
993	RMO 376	Amazon	Rondonia	-9.223	2	RMO	27	R8	B	24	M	1	2.781	14	NA	NA	16	NA	1	3	19	2
994	RMO 378	Amazon	Rondonia	-9.223	2	RMO	27	R8	B	24	M	1	2.8	17	NA	NA	19	NA	1	4	23	2
995	RMO 379	Amazon	Rondonia	-9.223	2	RMO	27	R8	B	24	M	1	2.801	20	NA	NA	22	NA	1	3	25	2
996	RMO 380	Amazon	Rondonia	-9.223	2	RMO	27	R8	B	24		NA	NA	NA	23	NA	NA	23	0	NA	NA	NA
997	RMO 381	Amazon	Rondonia	-9.223	2	RMO	27	R8	B	24	M	1	2.562	15	NA	NA	17	NA	1	3	20	2
998	RMO 382	Amazon	Rondonia	-9.223	2	RMO	27	R8	B	24	M	1	2.58	16	NA	NA	18	NA	1	3	21	2
999	RMO 383	Amazon	Rondonia	-9.223	2	RMO	27	R8	B	24	M	1	2.749	18	NA	NA	20	NA	1	3	23	2
1000	RMO 384	Amazon	Rondonia	-9.223	2	RMO	27	R8	B	24	M	1	2.755	18	NA	NA	20	NA	1	3	23	2
1001	RMO 385	Amazon	Rondonia	-9.223	2	RMO	27	R8	B	24	M	1	2.94	22	NA	NA	24	NA	1	4	28	2
1002	RMO 386	Amazon	Rondonia	-9.223	2	RMO	27	R8	B	24	M	1	2.726	14	NA	NA	16	NA	1	5	21	2
1003	RMO 387	Amazon	Rondonia	-9.223	2	RMO	27	R8	B	24	M	1	2.812	16	NA	NA	18	NA	1	3	21	2
1004	RMO 388	Amazon	Rondonia	-9.223	2	RMO	27	R8	B	24	F	0	2.573	19	NA	NA	21	NA	1	4	25	2
1005	RMO 389	Amazon	Rondonia	-9.223	2	RMO	27	R8	B	24	F	0	2.745	24	NA	NA	26	NA	1	3	29	2
1006	RMO 390	Amazon	Rondonia	-9.223	2	RMO	27	R8	B	24	M	1	2.6	24	NA	NA	26	NA	1	3	29	2
1007	RMO 391	Amazon	Rondonia	-9.223	2	RMO	27	R8	C	28	F	0	2.531	16	NA	NA	18	NA	1	1	19	2
1008	RMO 392	Amazon	Rondonia	-9.223	2	RMO	27	R8	C	28	F	0	2.512	19	NA	NA	20	NA	1	2	22	1
1009	RMO 393	Amazon	Rondonia	-9.223	2	RMO	27	R8	C	28		NA	NA	NA	17	NA	NA	17	0	NA	NA	NA
1010	RMO 394	Amazon	Rondonia	-9.223	2	RMO	27	R8	C	28		NA	NA	NA	16	NA	NA	16	0	NA	NA	NA
1011	RMO 395	Amazon	Rondonia	-9.223	2	RMO	27	R8	C	28		NA	NA	NA	14	NA	NA	14	0	NA	NA	NA
1012	RMO 396	Amazon	Rondonia	-9.223	2	RMO	27	R8	C	28	F	0	2.389	14	NA	NA	15	NA	1	2	17	1
1013	RMO 397	Amazon	Rondonia	-9.223	2	RMO	27	R8	C	28	M	1	2.382	14	NA	NA	15	NA	1	2	17	1
1014	RMO 398	Amazon	Rondonia	-9.223	2	RMO	27	R8	C	28	F	0	2.328	16	NA	NA	17	NA	1	2	19	1
1015	RMO 399	Amazon	Rondonia	-9.223	2	RMO	27	R8	C	28	F	0	2.512	19	NA	NA	21	NA	1	2	23	2
1016	RMO 400	Amazon	Rondonia	-9.223	2	RMO	27	R8	C	28		NA	NA	NA	19	NA	NA	19	0	NA	NA	NA
1017	RMO 401	Amazon	Rondonia	-9.223	2	RMO	27	R8	C	28	M	1	2.569	11	NA	NA	12	NA	1	2	14	1
1018	RMO 402	Amazon	Rondonia	-9.223	2	RMO	27	R8	C	28	F	0	2.39	14	NA	NA	15	NA	1	2	17	1
1019	RMO 403	Amazon	Rondonia	-9.223	2	RMO	27	R8	C	28	M	1	2.591	16	NA	NA	17	NA	1	2	19	1
1020	RMO 404	Amazon	Rondonia	-9.223	2	RMO	27	R8	C	28	M	1	2.348	17	NA	NA	18	NA	1	1	19	1
1021	RMO 405	Amazon	Rondonia	-9.223	2	RMO	27	R8	C	28		NA	NA	NA	NA	20	NA	20	0	NA	NA	NA
1022	RMO 406	Amazon	Rondonia	-9.223	2	RMO	28	R9	A	20	F	0	2.73	20	NA	NA	23	NA	1	4	27	3
1023	RMO 407	Amazon	Rondonia	-9.223	2	RMO	28	R9	A	20	F	0	NA	21	NA	NA	24	NA	1	5	29	3
1024	RMO 408	Amazon	Rondonia	-9.223	2	RMO	28	R9	A	20	M	1	NA	21	NA	NA	24	NA	1	1	25	3
1025	RMO 409	Amazon	Rondonia	-9.223	2	RMO	28	R9	A	20	F	0	2.755	22	NA	NA	25	NA	1	5	30	3
1026	RMO 410	Amazon	Rondonia	-9.223	2	RMO	28	R9	A	20	F	0	2.958	26	NA	NA	29	NA	1	4	33	3
1027	RMO 411	Amazon	Rondonia	-9.223	2	RMO	28	R9	A	20	M	1	2.687	19	NA	NA	22	NA	1	4	26	3
1028	RMO 412	Amazon	Rondonia	-9.223	2	RMO	28	R9	A	20		NA	NA	NA	NA	20	NA	20	0	NA	NA	NA
1029	RMO 413	Amazon	Rondonia	-9.223	2	RMO	28	R9	A	20	M	1	2.734	22	NA	NA	27	NA	1	3	30	5
1030	RMO 414	Amazon	Rondonia	-9.223	2	RMO	28	R9	A	20	M	1	2.825	25	NA	NA	28	NA	1	2	30	3
1031	RMO 415	Amazon	Rondonia	-9.223	2	RMO	28	R9	A	20	M	1	2.739	27	NA	NA	30	NA	1	4	34	3
1032	RMO 416	Amazon	Rondonia	-9.223	2	RMO	28	R9	A	20		NA	NA	NA	NA	19	NA	19	0	NA	NA	NA
1033	RMO 417	Amazon	Rondonia	-9.223	2	RMO	28	R9	A	20	F	0	2.667	20	NA	NA	23	NA	1	4	27	3
1034	RMO 418	Amazon	Rondonia	-9.223	2	RMO	28	R9	A	20	F	0	2.791	21	NA	NA	24	NA	1	5	29	3
1035	RMO 419	Amazon	Rondonia	-9.223	2	RMO	28	R9	A	20	F	0	2.812	23	NA	NA	26	NA	1	4	30	3
1036	RMO 420	Amazon	Rondonia	-9.223	2	RMO	28	R9	A	20	M	1	2.839	25	NA	NA	28	NA	1	1	29	3
1037	RMO 421	Amazon	Rondonia	-9.223	2	RMO	28	R9	B	24	M	1	2.718	12	NA	NA	14	NA	1	3	17	2
1038	RMO 422	Amazon	Rondonia	-9.223	2	RMO	28	R9	B	24		NA	NA	NA	NA	15	NA	15	0	NA	NA	NA
1039	RMO 423	Amazon	Rondonia	-9.223	2	RMO	28	R9	B	24	M	1	2.426	14	NA	NA	16	NA	1	1	17	2
1040	RMO 424	Amazon	Rondonia	-9.223	2	RMO	28	R9	B	24	M	1	2.75	16	NA	NA	18	NA	1	3	21	2
1041	RMO 425	Amazon	Rondonia	-9.223	2	RMO	28	R9	B	24	F	0	2.687	17	NA	NA	19	NA	1	4	23	2
1042	RMO 426	Amazon	Rondonia	-9.223	2	RMO	28	R9	B	24	M	1	2.589	15	NA	NA	17	NA	1	3	20	2
1043	RMO 427	Amazon	Rondonia	-9.223	2	RMO	28	R9	B	24	M	1	2.647	17	NA	NA	19	NA	1	4	23	2
1044	RMO 428	Amazon	Rondonia	-9.223	2	RMO	28	R9	B	24	F	0	2.637	19	NA	NA	21	NA	1	4	25	2
1045	RMO 429	Amazon	Rondonia	-9.223	2	RMO	28	R9	B	24	M	1	2.674	19	NA	NA	21	NA	1	4	25	2
1046	RMO 430	Amazon	Rondonia	-9.223	2	RMO	28	R9	B	24		NA	NA	NA	NA	20	NA	20	0	NA	NA	NA
1047	RMO 431	Amazon	Rondonia	-9.223	2	RMO	28	R9	B	24	F	0	2.47	17	NA	NA	19	NA	1	3	22	2
1048	RMO 432	Amazon	Rondonia	-9.223	2	RMO	28	R9	B	24	F	0	2.409	18	NA	NA	20	NA	1	3	23	2
1049	RMO 433	Amazon	Rondonia	-9.223	2	RMO	28	R9	B	24	F	0	2.454	19	NA	NA	21	NA	1	3	24	2
1050	RMO 434	Amazon	Rondonia	-9.223	2	RMO	28	R9	B	24	F	0	2.467	20	NA	NA	22	NA	1	3	25	2
1051	RMO 435	Amazon	Rondonia	-9.223	2	RMO	28	R9	B	24		NA	NA	NA	21	NA	NA	21	0	NA	NA	NA
1052	RMO 436	Amazon	Rondonia	-9.223	2	RMO	28	R9	C	28		NA	NA	NA	NA	13	NA	13	0	NA	NA	NA
1053	RMO 437	Amazon	Rondonia	-9.223	2	RMO	28	R9	C	28		NA	NA	NA	NA	13	NA	13	0	NA	NA	NA
1054	RMO 438	Amazon	Rondonia	-9.223	2	RMO	28	R9	C	28		NA	NA	NA	NA	14	NA	14	0	NA	NA	NA
1055	RMO 439	Amazon	Rondonia	-9.223	2	RMO	28	R9	C	28	F	0	2.331	13	NA	NA	14	NA	1	1	15	1
1056	RMO 440	Amazon	Rondonia	-9.223	2	RMO	28	R9	C	28		NA	NA	NA	12	NA	NA	12	0	NA	NA	NA
1057	RMO 441	Amazon	Rondonia	-9.223	2	RMO	28	R9	C	28	F	0	2.362	12	NA	NA	13	NA	1	2	15	1
1058	RMO 442	Amazon	Rondonia	-9.223	2	RMO	28	R9	C	28	M	1	2.595	13	NA	NA	15	NA	1	2	17	2
1059	RMO 443	Amazon	Rondonia	-9.223	2	RMO	28	R9	C	28	M	1	2.568	14	NA	NA	15	NA	1	2	17	1
1060	RMO 444	Amazon	Rondonia	-9.223	2	RMO	28	R9	C	28		NA	NA	NA	NA	16	NA	16	0	NA	NA	NA
1061	RMO 445	Amazon	Rondonia	-9.223	2	RMO	28	R9	C	28		NA	NA	NA	NA	17	NA	17	0	NA	NA	NA
1062	RMO 446	Amazon	Rondonia	-9.223	2	RMO	28	R9	C	28		NA	NA	NA	NA	13	NA	13	0	NA	NA	NA
1063	RMO 447	Amazon	Rondonia	-9.223	2	RMO	28	R9	C	28	M	1	2.601	13	NA	NA	15	NA	1	2	17	2
1064	RMO 448	Amazon	Rondonia	-9.223	2	RMO	28	R9	C	28	F	0	NA	15	NA	NA	16	NA	1	3	19	1
1065	RMO 449	Amazon	Rondonia	-9.223	2	RMO	28	R9	C	28	F	0	2.546	16	NA	NA	17	NA	1	2	19	1
1066	RMO 450	Amazon	Rondonia	-9.223	2	RMO	28	R9	C	28		NA	NA	NA	11	NA	NA	11	0	NA	NA	NA
1067	RMO 451	Amazon	Rondonia	-9.223	2	RMO	30	R10	A	20	M	1	2.9	19	NA	NA	22	NA	1	4	26	3
1068	RMO 452	Amazon	Rondonia	-9.223	2	RMO	30	R10	A	20	F	0	2.66	20	NA	NA	23	NA	1	5	28	3
1069	RMO 453	Amazon	Rondonia	-9.223	2	RMO	30	R10	A	20	M	1	2.74	20	NA	NA	23	NA	1	4	27	3
1070	RMO 454	Amazon	Rondonia	-9.223	2	RMO	30	R10	A	20	M	1	2.91	21	NA	NA	24	NA	1	4	28	3
1071	RMO 455	Amazon	Rondonia	-9.223	2	RMO	30	R10	A	20	M	1	2.925	23	NA	NA	26	NA	1	4	30	3
1072	RMO 456	Amazon	Rondonia	-9.223	2	RMO	30	R10	A	20	F	0	2.757	20	NA	NA	23	NA	1	3	26	3
1073	RMO 457	Amazon	Rondonia	-9.223	2	RMO	30	R10	A	20	F	0	2.854	20	NA	NA	23	NA	1	7	30	3
1074	RMO 458	Amazon	Rondonia	-9.223	2	RMO	30	R10	A	20	M	1	2.85	20	NA	NA	23	NA	1	4	27	3
1075	RMO 459	Amazon	Rondonia	-9.223	2	RMO	30	R10	A	20	F	0	2.608	22	NA	NA	25	NA	1	3	28	3
1076	RMO 460	Amazon	Rondonia	-9.223	2	RMO	30	R10	A	20	M	1	2.707	22	NA	NA	25	NA	1	5	30	3
1077	RMO 461	Amazon	Rondonia	-9.223	2	RMO	30	R10	A	20	F	0	2.654	19	NA	NA	22	NA	1	6	28	3
1078	RMO 462	Amazon	Rondonia	-9.223	2	RMO	30	R10	A	20		NA	NA	NA	NA	23	NA	23	0	NA	NA	NA
1079	RMO 463	Amazon	Rondonia	-9.223	2	RMO	30	R10	A	20		NA	NA	NA	NA	25	NA	25	0	NA	NA	NA
1080	RMO 464	Amazon	Rondonia	-9.223	2	RMO	30	R10	A	20	M	1	2.76	24	NA	NA	27	NA	1	4	31	3
1081	RMO 465	Amazon	Rondonia	-9.223	2	RMO	30	R10	A	20	M	1	2.911	25	NA	NA	28	NA	1	3	31	3
1082	RMO 466	Amazon	Rondonia	-9.223	2	RMO	30	R10	B	24	M	1	2.554	16	NA	NA	17	NA	1	3	20	1
1083	RMO 467	Amazon	Rondonia	-9.223	2	RMO	30	R10	B	24	M	1	2.686	16	NA	NA	18	NA	1	3	21	2
1084	RMO 468	Amazon	Rondonia	-9.223	2	RMO	30	R10	B	24		NA	NA	NA	NA	20	NA	20	0	NA	NA	NA
1085	RMO 469	Amazon	Rondonia	-9.223	2	RMO	30	R10	B	24	M	1	2.953	20	NA	NA	22	NA	1	3	25	2
1086	RMO 470	Amazon	Rondonia	-9.223	2	RMO	30	R10	B	24	F	0	2.754	21	NA	NA	24	NA	1	3	27	3
1087	RMO 471	Amazon	Rondonia	-9.223	2	RMO	30	R10	B	24	M	1	2.626	17	NA	NA	19	NA	1	3	22	2
1088	RMO 472	Amazon	Rondonia	-9.223	2	RMO	30	R10	B	24	M	1	2.615	18	NA	NA	21	NA	1	2	23	3
1089	RMO 473	Amazon	Rondonia	-9.223	2	RMO	30	R10	B	24	F	0	2.434	18	NA	NA	20	NA	1	3	23	2
1090	RMO 474	Amazon	Rondonia	-9.223	2	RMO	30	R10	B	24	F	0	2.47	18	NA	NA	20	NA	1	4	24	2
1091	RMO 475	Amazon	Rondonia	-9.223	2	RMO	30	R10	B	24	M	1	2.705	19	NA	NA	21	NA	1	3	24	2
1092	RMO 476	Amazon	Rondonia	-9.223	2	RMO	30	R10	B	24	M	1	2.615	16	NA	NA	18	NA	1	3	21	2
1093	RMO 477	Amazon	Rondonia	-9.223	2	RMO	30	R10	B	24	F	0	2.59	18	NA	NA	20	NA	1	3	23	2
1094	RMO 478	Amazon	Rondonia	-9.223	2	RMO	30	R10	B	24	M	1	2.591	18	NA	NA	20	NA	1	3	23	2
1095	RMO 479	Amazon	Rondonia	-9.223	2	RMO	30	R10	B	24	M	1	2.72	19	NA	NA	21	NA	1	3	24	2
1096	RMO 480	Amazon	Rondonia	-9.223	2	RMO	30	R10	B	24	M	1	2.847	20	NA	NA	22	NA	1	4	26	2
1097	RMO 481	Amazon	Rondonia	-9.223	2	RMO	30	R10	C	28	M	1	2.568	12	NA	NA	13	NA	1	2	15	1
1098	RMO 482	Amazon	Rondonia	-9.223	2	RMO	30	R10	C	28	F	0	2.451	12	NA	NA	13	NA	1	2	15	1
1099	RMO 483	Amazon	Rondonia	-9.223	2	RMO	30	R10	C	28	M	1	2.47	14	NA	NA	16	NA	1	1	17	2
1100	RMO 484	Amazon	Rondonia	-9.223	2	RMO	30	R10	C	28	M	1	2.422	15	NA	NA	16	NA	1	2	18	1
1101	RMO 485	Amazon	Rondonia	-9.223	2	RMO	30	R10	C	28	M	1	2.764	16	NA	NA	18	NA	1	2	20	2
1102	RMO 486	Amazon	Rondonia	-9.223	2	RMO	30	R10	C	28	M	1	2.497	12	NA	NA	14	NA	1	1	15	2
1103	RMO 487	Amazon	Rondonia	-9.223	2	RMO	30	R10	C	28	M	1	NA	12	NA	NA	14	NA	1	0	14	2
1104	RMO 488	Amazon	Rondonia	-9.223	2	RMO	30	R10	C	28		NA	NA	NA	NA	14	NA	14	0	NA	NA	NA
1105	RMO 489	Amazon	Rondonia	-9.223	2	RMO	30	R10	C	28	M	1	2.499	16	NA	NA	17	NA	1	2	19	1
1106	RMO 490	Amazon	Rondonia	-9.223	2	RMO	30	R10	C	28	F	0	2.671	17	NA	NA	18	NA	1	2	20	1
1107	RMO 491	Amazon	Rondonia	-9.223	2	RMO	30	R10	C	28	M	1	2.591	11	NA	NA	13	NA	1	2	15	2
1108	RMO 492	Amazon	Rondonia	-9.223	2	RMO	30	R10	C	28	M	1	2.424	12	NA	NA	14	NA	1	1	15	2
1109	RMO 493	Amazon	Rondonia	-9.223	2	RMO	30	R10	C	28		NA	NA	NA	NA	16	NA	16	0	NA	NA	NA
1110	RMO 494	Amazon	Rondonia	-9.223	2	RMO	30	R10	C	28	F	0	2.555	17	NA	NA	18	NA	1	2	20	1
1111	RMO 495	Amazon	Rondonia	-9.223	2	RMO	30	R10	C	28	M	1	2.673	18	NA	NA	20	NA	1	2	22	2
1112	RMO 496	Amazon	Rondonia	-9.223	2	RMO	36	R12	A	20	M	1	2.673	20	NA	NA	24	NA	1	4	28	4
1113	RMO 497	Amazon	Rondonia	-9.223	2	RMO	36	R12	A	20	F	0	2.697	21	NA	NA	24	NA	1	4	28	3
1114	RMO 498	Amazon	Rondonia	-9.223	2	RMO	36	R12	A	20	F	0	2.804	22	NA	NA	25	NA	1	6	31	3
1115	RMO 499	Amazon	Rondonia	-9.223	2	RMO	36	R12	A	20	F	0	2.9	24	NA	NA	27	NA	1	3	30	3
1116	RMO 500	Amazon	Rondonia	-9.223	2	RMO	36	R12	A	20	F	0	2.974	26	NA	NA	28	NA	1	5	33	2
1117	RMO 501	Amazon	Rondonia	-9.223	2	RMO	36	R12	A	20	M	1	2.607	21	NA	NA	25	NA	1	2	27	4
1118	RMO 503	Amazon	Rondonia	-9.223	2	RMO	36	R12	A	20	F	0	2.576	22	NA	NA	25	NA	1	5	30	3
1119	RMO 504	Amazon	Rondonia	-9.223	2	RMO	36	R12	A	20	M	1	2.565	22	NA	NA	25	NA	1	4	29	3
1120	RMO 505	Amazon	Rondonia	-9.223	2	RMO	36	R12	A	20	F	0	2.682	23	NA	NA	26	NA	1	3	29	3
1121	RMO 506	Amazon	Rondonia	-9.223	2	RMO	36	R12	A	20	M	1	2.78	19	NA	NA	22	NA	1	4	26	3
1122	RMO 507	Amazon	Rondonia	-9.223	2	RMO	36	R12	A	20	F	0	2.739	19	NA	NA	22	NA	1	5	27	3
1123	RMO 508	Amazon	Rondonia	-9.223	2	RMO	36	R12	A	20	M	1	2.706	20	NA	NA	23	NA	1	4	27	3
1124	RMO 509	Amazon	Rondonia	-9.223	2	RMO	36	R12	A	20	F	0	2.724	21	NA	NA	23	NA	1	5	28	2
1125	RMO 510	Amazon	Rondonia	-9.223	2	RMO	36	R12	A	20	M	1	2.887	23	NA	NA	26	NA	1	3	29	3
1126	RMO 511	Amazon	Rondonia	-9.223	2	RMO	36	R12	B	24	M	1	2.59	16	NA	NA	18	NA	1	3	21	2
1127	RMO 512	Amazon	Rondonia	-9.223	2	RMO	36	R12	B	24	M	1	2.76	16	NA	NA	18	NA	1	3	21	2
1128	RMO 513	Amazon	Rondonia	-9.223	2	RMO	36	R12	B	24	F	0	2.59	17	NA	NA	19	NA	1	3	22	2
1129	RMO 514	Amazon	Rondonia	-9.223	2	RMO	36	R12	B	24	F	0	2.646	19	NA	NA	21	NA	1	4	25	2
1130	RMO 515	Amazon	Rondonia	-9.223	2	RMO	36	R12	B	24	M	1	2.716	19	NA	NA	21	NA	1	3	24	2
1131	RMO 516	Amazon	Rondonia	-9.223	2	RMO	36	R12	B	24	M	1	2.635	17	NA	NA	19	NA	1	2	21	2
1132	RMO 517	Amazon	Rondonia	-9.223	2	RMO	36	R12	B	24	M	1	2.539	17	NA	NA	19	NA	1	3	22	2
1133	RMO 518	Amazon	Rondonia	-9.223	2	RMO	36	R12	B	24	M	1	2.444	18	NA	NA	20	NA	1	3	23	2
1134	RMO 519	Amazon	Rondonia	-9.223	2	RMO	36	R12	B	24	M	1	2.657	18	NA	NA	20	NA	1	3	23	2
1135	RMO 520	Amazon	Rondonia	-9.223	2	RMO	36	R12	B	24	F	0	2.664	20	NA	NA	22	NA	1	3	25	2
1136	RMO 521	Amazon	Rondonia	-9.223	2	RMO	36	R12	B	24	M	1	2.562	15	NA	NA	17	NA	1	2	19	2
1137	RMO 522	Amazon	Rondonia	-9.223	2	RMO	36	R12	B	24	M	1	2.684	16	NA	NA	18	NA	1	3	21	2
1138	RMO 523	Amazon	Rondonia	-9.223	2	RMO	36	R12	B	24	F	0	2.577	18	NA	NA	20	NA	1	3	23	2
1139	RMO 524	Amazon	Rondonia	-9.223	2	RMO	36	R12	B	24	M	1	2.624	19	NA	NA	21	NA	1	3	24	2
1140	RMO 525	Amazon	Rondonia	-9.223	2	RMO	36	R12	B	24	M	1	2.948	21	NA	NA	23	NA	1	4	27	2
1141	RMO 526	Amazon	Rondonia	-9.223	2	RMO	36	R12	C	28		NA	NA	NA	NA	17	NA	17	0	NA	NA	NA
1142	RMO 527	Amazon	Rondonia	-9.223	2	RMO	36	R12	C	28		NA	NA	NA	NA	17	NA	17	0	NA	NA	NA
1143	RMO 528	Amazon	Rondonia	-9.223	2	RMO	36	R12	C	28	M	1	2.522	17	NA	NA	18	NA	1	2	20	1
1144	RMO 529	Amazon	Rondonia	-9.223	2	RMO	36	R12	C	28		NA	NA	NA	NA	18	NA	18	0	NA	NA	NA
1145	RMO 530	Amazon	Rondonia	-9.223	2	RMO	36	R12	C	28		NA	NA	NA	NA	19	NA	19	0	NA	NA	NA
1146	RMO 531	Amazon	Rondonia	-9.223	2	RMO	36	R12	C	28	M	1	2.521	15	NA	NA	16	NA	1	2	18	1
1147	RMO 532	Amazon	Rondonia	-9.223	2	RMO	36	R12	C	28		NA	NA	NA	NA	18	NA	18	0	NA	NA	NA
1148	RMO 533	Amazon	Rondonia	-9.223	2	RMO	36	R12	C	28	M	1	2.508	18	NA	NA	20	NA	1	1	21	2
1149	RMO 534	Amazon	Rondonia	-9.223	2	RMO	36	R12	C	28	F	0	2.53	20	NA	NA	22	NA	1	2	24	2
1150	RMO 535	Amazon	Rondonia	-9.223	2	RMO	36	R12	C	28	M	1	2.756	21	NA	NA	23	NA	1	1	24	2
1151	RMO 536	Amazon	Rondonia	-9.223	2	RMO	36	R12	C	28	M	1	2.627	14	NA	NA	16	NA	1	2	18	2
1152	RMO 537	Amazon	Rondonia	-9.223	2	RMO	36	R12	C	28	F	0	2.496	17	NA	NA	19	NA	1	2	21	2
1153	RMO 538	Amazon	Rondonia	-9.223	2	RMO	36	R12	C	28	F	0	2.423	17	NA	NA	19	NA	1	2	21	2
1154	RMO 539	Amazon	Rondonia	-9.223	2	RMO	36	R12	C	28	M	1	2.772	17	NA	NA	19	NA	1	2	21	2
1155	RMO 540	Amazon	Rondonia	-9.223	2	RMO	36	R12	C	28		NA	NA	NA	13	NA	NA	13	0	NA	NA	NA
1156	RMO 541	Amazon	Rondonia	-9.223	2	RMO	42	R15	A	20	M	1	2.813	21	NA	NA	24	NA	1	4	28	3
1157	RMO 542	Amazon	Rondonia	-9.223	2	RMO	42	R15	A	20	F	0	2.657	21	NA	NA	24	NA	1	4	28	3
1158	RMO 543	Amazon	Rondonia	-9.223	2	RMO	42	R15	A	20	F	0	2.594	22	NA	NA	25	NA	1	3	28	3
1159	RMO 544	Amazon	Rondonia	-9.223	2	RMO	42	R15	A	20	M	1	NA	22	NA	NA	25	NA	1	2	27	3
1160	RMO 545	Amazon	Rondonia	-9.223	2	RMO	42	R15	A	20	F	0	2.852	24	NA	NA	26	NA	1	5	31	2
1161	RMO 546	Amazon	Rondonia	-9.223	2	RMO	42	R15	A	20	M	1	2.941	19	NA	NA	22	NA	1	4	26	3
1162	RMO 547	Amazon	Rondonia	-9.223	2	RMO	42	R15	A	20	M	1	3.059	22	NA	NA	25	NA	1	5	30	3
1163	RMO 548	Amazon	Rondonia	-9.223	2	RMO	42	R15	A	20	M	1	2.748	22	NA	NA	25	NA	1	4	29	3
1164	RMO 549	Amazon	Rondonia	-9.223	2	RMO	42	R15	A	20	F	0	2.739	26	NA	NA	29	NA	1	4	33	3
1165	RMO 550	Amazon	Rondonia	-9.223	2	RMO	42	R15	A	20		NA	NA	NA	16	NA	NA	16	0	NA	NA	NA
1166	RMO 551	Amazon	Rondonia	-9.223	2	RMO	42	R15	A	20	F	0	2.631	21	NA	NA	24	NA	1	4	28	3
1167	RMO 552	Amazon	Rondonia	-9.223	2	RMO	42	R15	A	20		NA	NA	NA	NA	23	NA	23	0	NA	NA	NA
1168	RMO 553	Amazon	Rondonia	-9.223	2	RMO	42	R15	A	20	F	0	2.625	22	NA	NA	25	NA	1	5	30	3
1169	RMO 554	Amazon	Rondonia	-9.223	2	RMO	42	R15	A	20	F	0	2.801	25	NA	NA	28	NA	1	4	32	3
1170	RMO 555	Amazon	Rondonia	-9.223	2	RMO	42	R15	A	20		NA	NA	NA	19	NA	NA	19	0	NA	NA	NA
1171	RMO 556	Amazon	Rondonia	-9.223	2	RMO	42	R15	B	24	F	0	2.626	14	NA	NA	16	NA	1	3	19	2
1172	RMO 557	Amazon	Rondonia	-9.223	2	RMO	42	R15	B	24	F	0	2.602	17	NA	NA	19	NA	1	3	22	2
1173	RMO 558	Amazon	Rondonia	-9.223	2	RMO	42	R15	B	24	F	0	2.543	17	NA	NA	19	NA	1	2	21	2
1174	RMO 559	Amazon	Rondonia	-9.223	2	RMO	42	R15	B	24	M	1	2.512	17	NA	NA	18	NA	1	3	21	1
1175	RMO 560	Amazon	Rondonia	-9.223	2	RMO	42	R15	B	24	F	0	2.633	18	NA	NA	20	NA	1	3	23	2
1176	RMO 561	Amazon	Rondonia	-9.223	2	RMO	42	R15	B	24	F	0	2.717	12	NA	NA	14	NA	1	3	17	2
1177	RMO 562	Amazon	Rondonia	-9.223	2	RMO	42	R15	B	24	M	1	2.621	14	NA	NA	15	NA	1	3	18	1
1178	RMO 563	Amazon	Rondonia	-9.223	2	RMO	42	R15	B	24		NA	NA	NA	2	NA	NA	2	0	NA	NA	NA
1179	RMO 564	Amazon	Rondonia	-9.223	2	RMO	42	R15	B	24		NA	NA	NA	2	NA	NA	2	0	NA	NA	NA
1180	RMO 565	Amazon	Rondonia	-9.223	2	RMO	42	R15	B	24		NA	NA	NA	2	NA	NA	2	0	NA	NA	NA
1181	RMO 566	Amazon	Rondonia	-9.223	2	RMO	42	R15	B	24	M	1	2.708	13	NA	NA	15	NA	1	3	18	2
1182	RMO 567	Amazon	Rondonia	-9.223	2	RMO	42	R15	B	24	M	1	2.478	17	NA	NA	19	NA	1	3	22	2
1183	RMO 568	Amazon	Rondonia	-9.223	2	RMO	42	R15	B	24	M	1	2.489	17	NA	NA	19	NA	1	3	22	2
1184	RMO 569	Amazon	Rondonia	-9.223	2	RMO	42	R15	B	24	F	0	2.442	20	NA	NA	22	NA	1	2	24	2
1185	RMO 570	Amazon	Rondonia	-9.223	2	RMO	42	R15	B	24	F	0	2.605	20	NA	NA	23	NA	1	2	25	3
1186	RMO 571	Amazon	Rondonia	-9.223	2	RMO	42	R15	C	28	F	0	2.521	11	NA	NA	13	NA	1	2	15	2
1187	RMO 572	Amazon	Rondonia	-9.223	2	RMO	42	R15	C	28		NA	NA	NA	NA	16	NA	16	0	NA	NA	NA
1188	RMO 573	Amazon	Rondonia	-9.223	2	RMO	42	R15	C	28	F	0	2.556	18	NA	NA	20	NA	1	1	21	2
1189	RMO 574	Amazon	Rondonia	-9.223	2	RMO	42	R15	C	28		NA	NA	NA	22	NA	NA	22	0	NA	NA	NA
1190	RMO 575	Amazon	Rondonia	-9.223	2	RMO	42	R15	C	28		NA	NA	NA	20	NA	NA	20	0	NA	NA	NA
1191	RMO 576	Amazon	Rondonia	-9.223	2	RMO	42	R15	C	28	M	1	2.543	15	NA	NA	16	NA	1	2	18	1
1192	RMO 577	Amazon	Rondonia	-9.223	2	RMO	42	R15	C	28	M	1	2.54	15	NA	NA	16	NA	1	2	18	1
1193	RMO 578	Amazon	Rondonia	-9.223	2	RMO	42	R15	C	28	F	0	2.245	19	NA	NA	21	NA	1	2	23	2
1194	RMO 579	Amazon	Rondonia	-9.223	2	RMO	42	R15	C	28	F	0	2.437	19	NA	NA	21	NA	1	2	23	2
1195	RMO 580	Amazon	Rondonia	-9.223	2	RMO	42	R15	C	28		NA	NA	NA	21	NA	NA	21	0	NA	NA	NA
1196	RMO 581	Amazon	Rondonia	-9.223	2	RMO	42	R15	C	28	M	1	2.345	16	NA	NA	18	NA	1	1	19	2
1197	RMO 582	Amazon	Rondonia	-9.223	2	RMO	42	R15	C	28	F	0	2.239	17	NA	NA	18	NA	1	0	18	1
1198	RMO 583	Amazon	Rondonia	-9.223	2	RMO	42	R15	C	28		NA	NA	NA	NA	19	NA	19	0	NA	NA	NA
1199	RMO 584	Amazon	Rondonia	-9.223	2	RMO	42	R15	C	28		NA	NA	NA	NA	20	NA	20	0	NA	NA	NA
1200	RMO 585	Amazon	Rondonia	-9.223	2	RMO	42	R15	C	28		NA	NA	NA	14	NA	NA	14	0	NA	NA	NA
1201	RMO 586	Amazon	Rondonia	-9.223	2	RMO	13	R3	A	20	M	1	2.794	18	NA	NA	21	NA	1	4	25	3
1202	RMO 587	Amazon	Rondonia	-9.223	2	RMO	13	R3	A	20	M	1	2.885	18	NA	NA	21	NA	1	4	25	3
1203	RMO 588	Amazon	Rondonia	-9.223	2	RMO	13	R3	A	20	M	1	2.8	20	NA	NA	23	NA	1	4	27	3
1204	RMO 589	Amazon	Rondonia	-9.223	2	RMO	13	R3	A	20		NA	NA	NA	NA	21	NA	21	0	NA	NA	NA
1205	RMO 590	Amazon	Rondonia	-9.223	2	RMO	13	R3	A	20	F	0	2.855	21	NA	NA	24	NA	1	5	29	3
1206	RMO 591	Amazon	Rondonia	-9.223	2	RMO	13	R3	A	20	F	0	2.84	19	NA	NA	22	NA	1	4	26	3
1207	RMO 592	Amazon	Rondonia	-9.223	2	RMO	13	R3	A	20	M	1	2.79	20	NA	NA	23	NA	1	3	26	3
1208	RMO 593	Amazon	Rondonia	-9.223	2	RMO	13	R3	A	20	F	0	2.746	21	NA	NA	24	NA	1	3	27	3
1209	RMO 594	Amazon	Rondonia	-9.223	2	RMO	13	R3	A	20	F	0	NA	21	NA	NA	24	NA	1	4	28	3
1210	RMO 595	Amazon	Rondonia	-9.223	2	RMO	13	R3	A	20	F	0	2.766	24	NA	NA	27	NA	1	4	31	3
1211	RMO 596	Amazon	Rondonia	-9.223	2	RMO	13	R3	A	20	M	1	2.79	19	NA	NA	22	NA	1	4	26	3
1212	RMO 597	Amazon	Rondonia	-9.223	2	RMO	13	R3	A	20	M	1	2.533	21	NA	NA	24	NA	1	4	28	3
1213	RMO 598	Amazon	Rondonia	-9.223	2	RMO	13	R3	A	20	F	0	2.625	21	NA	NA	24	NA	1	4	28	3
1214	RMO 599	Amazon	Rondonia	-9.223	2	RMO	13	R3	A	20	F	0	2.621	22	NA	NA	25	NA	1	4	29	3
1215	RMO 600	Amazon	Rondonia	-9.223	2	RMO	13	R3	A	20	F	0	2.76	23	NA	NA	26	NA	1	4	30	3
1216	RMO 601	Amazon	Rondonia	-9.223	2	RMO	13	R3	B	24	F	0	2.437	15	NA	NA	17	NA	1	3	20	2
1217	RMO 602	Amazon	Rondonia	-9.223	2	RMO	13	R3	B	24	F	0	2.593	16	NA	NA	17	NA	1	4	21	1
1218	RMO 603	Amazon	Rondonia	-9.223	2	RMO	13	R3	B	24	F	0	2.532	16	NA	NA	17	NA	1	2	19	1
1219	RMO 604	Amazon	Rondonia	-9.223	2	RMO	13	R3	B	24	M	1	2.652	16	NA	NA	18	NA	1	3	21	2
1220	RMO 605	Amazon	Rondonia	-9.223	2	RMO	13	R3	B	24	F	0	2.64	18	NA	NA	21	NA	1	2	23	3
1221	RMO 606	Amazon	Rondonia	-9.223	2	RMO	13	R3	B	24	M	1	2.525	16	NA	NA	18	NA	1	1	19	2
1222	RMO 607	Amazon	Rondonia	-9.223	2	RMO	13	R3	B	24	F	0	2.504	16	NA	NA	18	NA	1	2	20	2
1223	RMO 608	Amazon	Rondonia	-9.223	2	RMO	13	R3	B	24	F	0	2.395	17	NA	NA	18	NA	1	3	21	1
1224	RMO 609	Amazon	Rondonia	-9.223	2	RMO	13	R3	B	24	F	0	2.417	18	NA	NA	20	NA	1	3	23	2
1225	RMO 610	Amazon	Rondonia	-9.223	2	RMO	13	R3	B	24	F	0	2.783	20	NA	NA	22	NA	1	3	25	2
1226	RMO 611	Amazon	Rondonia	-9.223	2	RMO	13	R3	B	24	F	0	2.407	15	NA	NA	17	NA	1	2	19	2
1227	RMO 612	Amazon	Rondonia	-9.223	2	RMO	13	R3	B	24	F	0	2.446	15	NA	NA	17	NA	1	2	19	2
1228	RMO 613	Amazon	Rondonia	-9.223	2	RMO	13	R3	B	24	F	0	2.395	16	NA	NA	18	NA	1	2	20	2
1229	RMO 614	Amazon	Rondonia	-9.223	2	RMO	13	R3	B	24	M	1	2.506	17	NA	NA	19	NA	1	2	21	2
1230	RMO 615	Amazon	Rondonia	-9.223	2	RMO	13	R3	B	24	F	0	2.458	17	NA	NA	18	NA	1	3	21	1
1231	RMO 616	Amazon	Rondonia	-9.223	2	RMO	13	R3	C	28	M	1	2.478	11	NA	NA	12	NA	1	1	13	1
1232	RMO 617	Amazon	Rondonia	-9.223	2	RMO	13	R3	C	28	M	1	2.422	14	NA	NA	15	NA	1	2	17	1
1233	RMO 618	Amazon	Rondonia	-9.223	2	RMO	13	R3	C	28	F	0	2.545	15	NA	NA	16	NA	1	2	18	1
1234	RMO 619	Amazon	Rondonia	-9.223	2	RMO	13	R3	C	28	M	1	2.595	15	NA	NA	17	NA	1	1	18	2
1235	RMO 620	Amazon	Rondonia	-9.223	2	RMO	13	R3	C	28	F	0	2.687	19	NA	NA	21	NA	1	2	23	2
1236	RMO 621	Amazon	Rondonia	-9.223	2	RMO	13	R3	C	28	M	1	2.551	16	NA	NA	17	NA	1	2	19	1
1237	RMO 622	Amazon	Rondonia	-9.223	2	RMO	13	R3	C	28	F	0	2.359	16	NA	NA	17	NA	1	2	19	1
1238	RMO 623	Amazon	Rondonia	-9.223	2	RMO	13	R3	C	28	M	1	2.249	16	NA	NA	17	NA	1	0	17	1
1239	RMO 624	Amazon	Rondonia	-9.223	2	RMO	13	R3	C	28	M	1	2.648	17	NA	NA	19	NA	1	1	20	2
1240	RMO 625	Amazon	Rondonia	-9.223	2	RMO	13	R3	C	28	M	1	2.811	17	NA	NA	19	NA	1	2	21	2
1241	RMO 626	Amazon	Rondonia	-9.223	2	RMO	13	R3	C	28	F	0	2.257	13	NA	NA	15	NA	1	1	16	2
1242	RMO 627	Amazon	Rondonia	-9.223	2	RMO	13	R3	C	28	F	0	2.284	14	NA	NA	15	NA	1	2	17	1
1243	RMO 628	Amazon	Rondonia	-9.223	2	RMO	13	R3	C	28	F	0	2.36	16	NA	NA	17	NA	1	2	19	1
1244	RMO 629	Amazon	Rondonia	-9.223	2	RMO	13	R3	C	28	F	0	2.551	17	NA	NA	19	NA	1	2	21	2
1245	RMO 630	Amazon	Rondonia	-9.223	2	RMO	13	R3	C	28		NA	NA	NA	4	NA	NA	4	0	NA	NA	NA
1246	RMO 631	Amazon	Rondonia	-9.223	2	RMO	17	R4	A	20	F	0	2.723	19	NA	NA	24	NA	1	3	27	5
1247	RMO 632	Amazon	Rondonia	-9.223	2	RMO	17	R4	A	20	M	1	2.728	22	NA	NA	25	NA	1	5	30	3
1248	RMO 633	Amazon	Rondonia	-9.223	2	RMO	17	R4	A	20	M	1	2.592	22	NA	NA	25	NA	1	3	28	3
1249	RMO 634	Amazon	Rondonia	-9.223	2	RMO	17	R4	A	20	F	0	2.622	23	NA	NA	26	NA	1	4	30	3
1250	RMO 635	Amazon	Rondonia	-9.223	2	RMO	17	R4	A	20	M	1	3.007	25	NA	NA	28	NA	1	6	34	3
1251	RMO 636	Amazon	Rondonia	-9.223	2	RMO	17	R4	A	20	M	1	2.871	17	NA	NA	21	NA	1	4	25	4
1252	RMO 637	Amazon	Rondonia	-9.223	2	RMO	17	R4	A	20	F	0	2.837	21	NA	NA	24	NA	1	4	28	3
1253	RMO 638	Amazon	Rondonia	-9.223	2	RMO	17	R4	A	20	M	1	2.685	21	NA	NA	24	NA	1	4	28	3
1254	RMO 639	Amazon	Rondonia	-9.223	2	RMO	17	R4	A	20	M	1	2.892	25	NA	NA	28	NA	1	3	31	3
1255	RMO 640	Amazon	Rondonia	-9.223	2	RMO	17	R4	A	20	F	0	2.857	25	NA	NA	28	NA	1	5	33	3
1256	RMO 641	Amazon	Rondonia	-9.223	2	RMO	17	R4	A	20	F	0	2.938	18	NA	NA	21	NA	1	5	26	3
1257	RMO 642	Amazon	Rondonia	-9.223	2	RMO	17	R4	A	20	M	1	2.904	21	NA	NA	24	NA	1	5	29	3
1258	RMO 643	Amazon	Rondonia	-9.223	2	RMO	17	R4	A	20		NA	NA	NA	NA	23	NA	23	0	NA	NA	NA
1259	RMO 644	Amazon	Rondonia	-9.223	2	RMO	17	R4	A	20	F	0	2.794	23	NA	NA	26	NA	1	4	30	3
1260	RMO 645	Amazon	Rondonia	-9.223	2	RMO	17	R4	A	20		NA	NA	NA	16	NA	NA	16	0	NA	NA	NA
1261	RMO 646	Amazon	Rondonia	-9.223	2	RMO	17	R4	B	24	M	1	2.714	16	NA	NA	18	NA	1	3	21	2
1262	RMO 647	Amazon	Rondonia	-9.223	2	RMO	17	R4	B	24	F	0	2.474	16	NA	NA	18	NA	1	3	21	2
1263	RMO 648	Amazon	Rondonia	-9.223	2	RMO	17	R4	B	24	F	0	2.471	17	NA	NA	18	NA	1	4	22	1
1264	RMO 649	Amazon	Rondonia	-9.223	2	RMO	17	R4	B	24	F	0	2.827	17	NA	NA	20	NA	1	3	23	3
1265	RMO 650	Amazon	Rondonia	-9.223	2	RMO	17	R4	B	24		NA	NA	NA	16	NA	NA	16	0	NA	NA	NA
1266	RMO 651	Amazon	Rondonia	-9.223	2	RMO	17	R4	B	24	M	1	2.592	15	NA	NA	17	NA	1	3	20	2
1267	RMO 652	Amazon	Rondonia	-9.223	2	RMO	17	R4	B	24	F	0	2.548	16	NA	NA	18	NA	1	3	21	2
1268	RMO 653	Amazon	Rondonia	-9.223	2	RMO	17	R4	B	24	M	1	2.664	17	NA	NA	19	NA	1	3	22	2
1269	RMO 654	Amazon	Rondonia	-9.223	2	RMO	17	R4	B	24	M	1	2.612	19	NA	NA	21	NA	1	3	24	2
1270	RMO 655	Amazon	Rondonia	-9.223	2	RMO	17	R4	B	24	F	0	2.886	22	NA	NA	24	NA	1	4	28	2
1271	RMO 656	Amazon	Rondonia	-9.223	2	RMO	17	R4	B	24	M	1	2.618	17	NA	NA	19	NA	1	3	22	2
1272	RMO 657	Amazon	Rondonia	-9.223	2	RMO	17	R4	B	24	M	1	2.407	17	NA	NA	19	NA	1	3	22	2
1273	RMO 658	Amazon	Rondonia	-9.223	2	RMO	17	R4	B	24	F	0	2.441	18	NA	NA	20	NA	1	4	24	2
1274	RMO 659	Amazon	Rondonia	-9.223	2	RMO	17	R4	B	24	F	0	2.674	20	NA	NA	22	NA	1	3	25	2
1275	RMO 660	Amazon	Rondonia	-9.223	2	RMO	17	R4	B	24	M	1	2.972	21	NA	NA	23	NA	1	4	27	2
1276	RMO 661	Amazon	Rondonia	-9.223	2	RMO	17	R4	C	28	M	1	2.494	14	NA	NA	15	NA	1	2	17	1
1277	RMO 662	Amazon	Rondonia	-9.223	2	RMO	17	R4	C	28	M	1	2.529	17	NA	NA	18	NA	1	2	20	1
1278	RMO 663	Amazon	Rondonia	-9.223	2	RMO	17	R4	C	28	F	0	2.549	21	NA	NA	23	NA	1	2	25	2
1279	RMO 664	Amazon	Rondonia	-9.223	2	RMO	17	R4	C	28		NA	NA	NA	24	NA	NA	24	0	NA	NA	NA
1280	RMO 665	Amazon	Rondonia	-9.223	2	RMO	17	R4	C	28		NA	NA	NA	19	NA	NA	19	0	NA	NA	NA
1281	RMO 666	Amazon	Rondonia	-9.223	2	RMO	17	R4	C	28	F	0	2.337	13	NA	NA	14	NA	1	2	16	1
1282	RMO 667	Amazon	Rondonia	-9.223	2	RMO	17	R4	C	28		NA	NA	NA	NA	17	NA	17	0	NA	NA	NA
1283	RMO 668	Amazon	Rondonia	-9.223	2	RMO	17	R4	C	28	M	1	2.508	16	NA	NA	18	NA	1	2	20	2
1284	RMO 669	Amazon	Rondonia	-9.223	2	RMO	17	R4	C	28	M	1	2.667	18	NA	NA	19	NA	1	2	21	1
1285	RMO 670	Amazon	Rondonia	-9.223	2	RMO	17	R4	C	28		NA	NA	NA	7	NA	NA	7	0	NA	NA	NA
1286	RMO 671	Amazon	Rondonia	-9.223	2	RMO	17	R4	C	28	M	1	2.443	13	NA	NA	14	NA	1	3	17	1
1287	RMO 672	Amazon	Rondonia	-9.223	2	RMO	17	R4	C	28	M	1	2.547	15	NA	NA	16	NA	1	2	18	1
1288	RMO 673	Amazon	Rondonia	-9.223	2	RMO	17	R4	C	28	M	1	2.691	16	NA	NA	18	NA	1	1	19	2
1289	RMO 674	Amazon	Rondonia	-9.223	2	RMO	17	R4	C	28	F	0	2.45	18	NA	NA	19	NA	1	2	21	1
1290	RMO 675	Amazon	Rondonia	-9.223	2	RMO	17	R4	C	28		NA	NA	NA	7	NA	NA	7	0	NA	NA	NA
1291	RMO 676	Amazon	Rondonia	-9.223	2	RMO	5	R1	A	20	M	1	2.853	18	NA	NA	21	NA	1	4	25	3
1292	RMO 677	Amazon	Rondonia	-9.223	2	RMO	5	R1	A	20	F	0	2.991	19	NA	NA	22	NA	1	1	23	3
1293	RMO 678	Amazon	Rondonia	-9.223	2	RMO	5	R1	A	20	F	0	2.87	20	NA	NA	23	NA	1	5	28	3
1294	RMO 679	Amazon	Rondonia	-9.223	2	RMO	5	R1	A	20		NA	NA	NA	5	NA	NA	5	0	NA	NA	NA
1295	RMO 680	Amazon	Rondonia	-9.223	2	RMO	5	R1	A	20		NA	NA	NA	5	NA	NA	5	0	NA	NA	NA
1296	RMO 681	Amazon	Rondonia	-9.223	2	RMO	5	R1	A	20	M	1	2.752	20	NA	NA	23	NA	1	4	27	3
1297	RMO 682	Amazon	Rondonia	-9.223	2	RMO	5	R1	A	20	F	0	2.731	22	NA	NA	25	NA	1	5	30	3
1298	RMO 683	Amazon	Rondonia	-9.223	2	RMO	5	R1	A	20	M	1	2.766	23	NA	NA	26	NA	1	3	29	3
1299	RMO 684	Amazon	Rondonia	-9.223	2	RMO	5	R1	A	20	M	1	2.715	23	NA	NA	26	NA	1	4	30	3
1300	RMO 685	Amazon	Rondonia	-9.223	2	RMO	5	R1	A	20	M	1	2.694	24	NA	NA	27	NA	1	3	30	3
1301	RMO 686	Amazon	Rondonia	-9.223	2	RMO	5	R1	A	20	F	0	2.755	19	NA	NA	22	NA	1	5	27	3
1302	RMO 687	Amazon	Rondonia	-9.223	2	RMO	5	R1	A	20	M	1	2.888	19	NA	NA	22	NA	1	4	26	3
1303	RMO 688	Amazon	Rondonia	-9.223	2	RMO	5	R1	A	20	F	0	2.787	20	NA	NA	23	NA	1	5	28	3
1304	RMO 689	Amazon	Rondonia	-9.223	2	RMO	5	R1	A	20	F	0	2.963	23	NA	NA	26	NA	1	5	31	3
1305	RMO 690	Amazon	Rondonia	-9.223	2	RMO	5	R1	A	20		NA	NA	NA	14	NA	NA	14	0	NA	NA	NA
1306	RMO 691	Amazon	Rondonia	-9.223	2	RMO	5	R1	B	24	F	0	2.615	15	NA	NA	16	NA	1	3	19	1
1307	RMO 692	Amazon	Rondonia	-9.223	2	RMO	5	R1	B	24	M	1	2.59	17	NA	NA	19	NA	1	3	22	2
1308	RMO 693	Amazon	Rondonia	-9.223	2	RMO	5	R1	B	24	F	0	2.566	17	NA	NA	19	NA	1	3	22	2
1309	RMO 694	Amazon	Rondonia	-9.223	2	RMO	5	R1	B	24	F	0	2.425	18	NA	NA	20	NA	1	4	24	2
1310	RMO 695	Amazon	Rondonia	-9.223	2	RMO	5	R1	B	24	F	0	2.73	20	NA	NA	22	NA	1	4	26	2
1311	RMO 696	Amazon	Rondonia	-9.223	2	RMO	5	R1	B	24	F	0	2.655	15	NA	NA	16	NA	1	4	20	1
1312	RMO 697	Amazon	Rondonia	-9.223	2	RMO	5	R1	B	24	M	1	2.674	16	NA	NA	18	NA	1	3	21	2
1313	RMO 698	Amazon	Rondonia	-9.223	2	RMO	5	R1	B	24	M	1	2.621	16	NA	NA	18	NA	1	2	20	2
1314	RMO 699	Amazon	Rondonia	-9.223	2	RMO	5	R1	B	24	F	0	2.71	19	NA	NA	21	NA	1	4	25	2
1315	RMO 700	Amazon	Rondonia	-9.223	2	RMO	5	R1	B	24	M	1	2.794	23	NA	NA	25	NA	1	3	28	2
1316	RMO 701	Amazon	Rondonia	-9.223	2	RMO	5	R1	B	24	F	0	2.524	14	NA	NA	16	NA	1	3	19	2
1317	RMO 702	Amazon	Rondonia	-9.223	2	RMO	5	R1	B	24	F	0	2.56	15	NA	NA	17	NA	1	3	20	2
1318	RMO 703	Amazon	Rondonia	-9.223	2	RMO	5	R1	B	24	M	1	2.665	16	NA	NA	18	NA	1	3	21	2
1319	RMO 704	Amazon	Rondonia	-9.223	2	RMO	5	R1	B	24	F	0	NA	17	NA	NA	20	NA	1	3	23	3
1320	RMO 705	Amazon	Rondonia	-9.223	2	RMO	5	R1	B	24		NA	NA	NA	4	NA	NA	4	0	NA	NA	NA
1321	RMO 706	Amazon	Rondonia	-9.223	2	RMO	5	R1	C	28	M	1	2.486	14	NA	NA	16	NA	1	1	17	2
1322	RMO 707	Amazon	Rondonia	-9.223	2	RMO	5	R1	C	28	M	1	2.548	15	NA	NA	17	NA	1	2	19	2
1323	RMO 708	Amazon	Rondonia	-9.223	2	RMO	5	R1	C	28	M	1	2.516	16	NA	NA	17	NA	1	2	19	1
1324	RMO 709	Amazon	Rondonia	-9.223	2	RMO	5	R1	C	28	M	1	2.707	17	NA	NA	19	NA	1	2	21	2
1325	RMO 710	Amazon	Rondonia	-9.223	2	RMO	5	R1	C	28		NA	NA	NA	15	NA	NA	15	0	NA	NA	NA
1326	RMO 711	Amazon	Rondonia	-9.223	2	RMO	5	R1	C	28	M	1	NA	14	NA	NA	15	NA	1	2	17	1
1327	RMO 712	Amazon	Rondonia	-9.223	2	RMO	5	R1	C	28	M	1	2.41	16	NA	NA	17	NA	1	2	19	1
1328	RMO 713	Amazon	Rondonia	-9.223	2	RMO	5	R1	C	28	F	0	2.473	20	NA	NA	22	NA	1	2	24	2
1329	RMO 715	Amazon	Rondonia	-9.223	2	RMO	5	R1	C	28		NA	NA	NA	21	NA	NA	21	0	NA	NA	NA
1330	RMO 716	Amazon	Rondonia	-9.223	2	RMO	5	R1	C	28	F	0	2.256	15	NA	NA	16	NA	1	2	18	1
1331	RMO 717	Amazon	Rondonia	-9.223	2	RMO	5	R1	C	28	F	0	2.306	16	NA	NA	17	NA	1	0	17	1
1332	RMO 718	Amazon	Rondonia	-9.223	2	RMO	5	R1	C	28		NA	NA	NA	NA	18	NA	18	0	NA	NA	NA
1333	RMO 719	Amazon	Rondonia	-9.223	2	RMO	5	R1	C	28	F	0	2.562	18	NA	NA	20	NA	1	2	22	2
1334	RMO 720	Amazon	Rondonia	-9.223	2	RMO	5	R1	C	28		NA	NA	NA	17	NA	NA	17	0	NA	NA	NA
1335	SJU 014	Mata Atlantica	Rio de Janeiro	-22.611	3	SJU	6	S6	A	20	F	0	3.051	23	NA	NA	27	NA	1	5	32	4
1336	SJU 015	Mata Atlantica	Rio de Janeiro	-22.611	3	SJU	6	S6	A	20	F	0	2.909	23	NA	NA	26	NA	1	5	31	3
1337	SJU 016	Mata Atlantica	Rio de Janeiro	-22.611	3	SJU	6	S6	A	20	M	1	3.021	25	NA	NA	28	NA	1	5	33	3
1338	SJU 017	Mata Atlantica	Rio de Janeiro	-22.611	3	SJU	6	S6	A	20	M	1	2.87	26	NA	NA	29	NA	1	5	34	3
1339	SJU 018	Mata Atlantica	Rio de Janeiro	-22.611	3	SJU	6	S6	A	20	F	0	3.116	26	NA	NA	29	NA	1	7	36	3
1340	SJU 019	Mata Atlantica	Rio de Janeiro	-22.611	3	SJU	6	S6	A	20	M	1	2.878	20	NA	NA	24	NA	1	4	28	4
1341	SJU 020	Mata Atlantica	Rio de Janeiro	-22.611	3	SJU	6	S6	A	20	F	0	2.887	22	NA	NA	26	NA	1	5	31	4
1342	SJU 021	Mata Atlantica	Rio de Janeiro	-22.611	3	SJU	6	S6	A	20	M	1	2.913	25	NA	NA	28	NA	1	4	32	3
1343	SJU 022	Mata Atlantica	Rio de Janeiro	-22.611	3	SJU	6	S6	A	20	F	0	2.853	26	NA	NA	29	NA	1	7	36	3
1344	SJU 023	Mata Atlantica	Rio de Janeiro	-22.611	3	SJU	6	S6	A	20	F	0	2.984	27	NA	NA	30	NA	1	5	35	3
1345	SJU 024	Mata Atlantica	Rio de Janeiro	-22.611	3	SJU	6	S6	A	20	M	1	2.901	20	NA	NA	24	NA	1	5	29	4
1346	SJU 025	Mata Atlantica	Rio de Janeiro	-22.611	3	SJU	6	S6	A	20	M	1	3.016	23	NA	NA	26	NA	1	4	30	3
1347	SJU 026	Mata Atlantica	Rio de Janeiro	-22.611	3	SJU	6	S6	A	20	M	1	2.982	24	NA	NA	27	NA	1	4	31	3
1348	SJU 027	Mata Atlantica	Rio de Janeiro	-22.611	3	SJU	6	S6	A	20	F	0	3.236	25	NA	NA	28	NA	1	6	34	3
1349	SJU 028	Mata Atlantica	Rio de Janeiro	-22.611	3	SJU	6	S6	A	20	F	0	3.004	25	NA	NA	28	NA	1	5	33	3
1350	SJU 029	Mata Atlantica	Rio de Janeiro	-22.611	3	SJU	6	S6	B	24	M	1	2.665	15	NA	NA	17	NA	1	2	19	2
1351	SJU 030	Mata Atlantica	Rio de Janeiro	-22.611	3	SJU	6	S6	B	24	F	0	2.747	19	NA	NA	21	NA	1	3	24	2
1352	SJU 031	Mata Atlantica	Rio de Janeiro	-22.611	3	SJU	6	S6	B	24	F	0	2.725	20	NA	NA	22	NA	1	3	25	2
1353	SJU 032	Mata Atlantica	Rio de Janeiro	-22.611	3	SJU	6	S6	B	24	F	0	2.85	23	NA	NA	25	NA	1	4	29	2
1354	SJU 033	Mata Atlantica	Rio de Janeiro	-22.611	3	SJU	6	S6	B	24	F	0	2.945	23	NA	NA	25	NA	1	4	29	2
1355	SJU 034	Mata Atlantica	Rio de Janeiro	-22.611	3	SJU	6	S6	B	24	F	0	2.53	19	NA	NA	21	NA	1	2	23	2
1356	SJU 035	Mata Atlantica	Rio de Janeiro	-22.611	3	SJU	6	S6	B	24	F	0	2.64	20	NA	NA	22	NA	1	3	25	2
1357	SJU 036	Mata Atlantica	Rio de Janeiro	-22.611	3	SJU	6	S6	B	24	F	0	2.703	21	NA	NA	23	NA	1	3	26	2
1358	SJU 037	Mata Atlantica	Rio de Janeiro	-22.611	3	SJU	6	S6	B	24	M	1	2.815	21	NA	NA	23	NA	1	3	26	2
1359	SJU 038	Mata Atlantica	Rio de Janeiro	-22.611	3	SJU	6	S6	B	24	F	0	2.86	23	NA	NA	26	NA	1	3	29	3
1360	SJU 039	Mata Atlantica	Rio de Janeiro	-22.611	3	SJU	6	S6	B	24	M	1	2.67	18	NA	NA	20	NA	1	2	22	2
1361	SJU 040	Mata Atlantica	Rio de Janeiro	-22.611	3	SJU	6	S6	B	24	F	0	2.748	21	NA	NA	23	NA	1	3	26	2
1362	SJU 041	Mata Atlantica	Rio de Janeiro	-22.611	3	SJU	6	S6	B	24	F	0	2.919	22	NA	NA	24	NA	1	4	28	2
1363	SJU 042	Mata Atlantica	Rio de Janeiro	-22.611	3	SJU	6	S6	B	24		NA	NA	NA	NA	25	NA	25	0	NA	NA	NA
1364	SJU 043	Mata Atlantica	Rio de Janeiro	-22.611	3	SJU	6	S6	B	24		NA	NA	NA	20	NA	NA	20	0	NA	NA	NA
1365	SJU 044	Mata Atlantica	Rio de Janeiro	-22.611	3	SJU	6	S6	C	28		NA	NA	NA	NA	16	NA	16	0	NA	NA	NA
1366	SJU 045	Mata Atlantica	Rio de Janeiro	-22.611	3	SJU	6	S6	C	28		NA	NA	NA	NA	21	NA	21	0	NA	NA	NA
1367	SJU 046	Mata Atlantica	Rio de Janeiro	-22.611	3	SJU	6	S6	C	28		NA	NA	NA	23	NA	NA	23	0	NA	NA	NA
1368	SJU 047	Mata Atlantica	Rio de Janeiro	-22.611	3	SJU	6	S6	C	28		NA	NA	NA	22	NA	NA	22	0	NA	NA	NA
1369	SJU 048	Mata Atlantica	Rio de Janeiro	-22.611	3	SJU	6	S6	C	28		NA	NA	NA	22	NA	NA	22	0	NA	NA	NA
1370	SJU 049	Mata Atlantica	Rio de Janeiro	-22.611	3	SJU	6	S6	C	28		NA	NA	NA	NA	17	NA	17	0	NA	NA	NA
1371	SJU 050	Mata Atlantica	Rio de Janeiro	-22.611	3	SJU	6	S6	C	28	M	1	2.633	18	NA	NA	20	NA	1	1	21	2
1372	SJU 051	Mata Atlantica	Rio de Janeiro	-22.611	3	SJU	6	S6	C	28	M	1	2.702	18	NA	NA	19	NA	1	2	21	1
1373	SJU 052	Mata Atlantica	Rio de Janeiro	-22.611	3	SJU	6	S6	C	28		NA	NA	NA	NA	22	NA	22	0	NA	NA	NA
1374	SJU 053	Mata Atlantica	Rio de Janeiro	-22.611	3	SJU	6	S6	C	28		NA	NA	NA	21	NA	NA	21	0	NA	NA	NA
1375	SJU 054	Mata Atlantica	Rio de Janeiro	-22.611	3	SJU	6	S6	C	28		NA	NA	NA	NA	18	NA	18	0	NA	NA	NA
1376	SJU 055	Mata Atlantica	Rio de Janeiro	-22.611	3	SJU	6	S6	C	28	M	1	2.586	25	NA	NA	26	NA	1	3	29	1
1377	SJU 056	Mata Atlantica	Rio de Janeiro	-22.611	3	SJU	6	S6	C	28		NA	NA	NA	19	NA	NA	19	0	NA	NA	NA
1378	SJU 057	Mata Atlantica	Rio de Janeiro	-22.611	3	SJU	6	S6	C	28		NA	NA	NA	19	NA	NA	19	0	NA	NA	NA
1379	SJU 058	Mata Atlantica	Rio de Janeiro	-22.611	3	SJU	6	S6	C	28		NA	NA	NA	5	NA	NA	5	0	NA	NA	NA
1380	SJU 059	Mata Atlantica	Rio de Janeiro	-22.611	3	SJU	4	S4	A	20	M	1	3.168	23	NA	NA	26	NA	1	4	30	3
1381	SJU 060	Mata Atlantica	Rio de Janeiro	-22.611	3	SJU	4	S4	A	20	F	0	3.114	24	NA	NA	27	NA	1	4	31	3
1382	SJU 061	Mata Atlantica	Rio de Janeiro	-22.611	3	SJU	4	S4	A	20	F	0	3.096	26	NA	NA	29	NA	1	6	35	3
1383	SJU 062	Mata Atlantica	Rio de Janeiro	-22.611	3	SJU	4	S4	A	20	F	0	3.025	28	NA	NA	31	NA	1	5	36	3
1384	SJU 063	Mata Atlantica	Rio de Janeiro	-22.611	3	SJU	4	S4	A	20		NA	NA	NA	25	NA	NA	25	0	NA	NA	NA
1385	SJU 064	Mata Atlantica	Rio de Janeiro	-22.611	3	SJU	4	S4	A	20		NA	NA	NA	NA	23	NA	23	0	NA	NA	NA
1386	SJU 065	Mata Atlantica	Rio de Janeiro	-22.611	3	SJU	4	S4	A	20	M	1	2.884	24	NA	NA	27	NA	1	4	31	3
1387	SJU 066	Mata Atlantica	Rio de Janeiro	-22.611	3	SJU	4	S4	A	20	F	0	2.849	24	NA	NA	28	NA	1	3	31	4
1388	SJU 067	Mata Atlantica	Rio de Janeiro	-22.611	3	SJU	4	S4	A	20	F	0	2.915	24	NA	NA	28	NA	1	4	32	4
1389	SJU 068	Mata Atlantica	Rio de Janeiro	-22.611	3	SJU	4	S4	A	20	M	1	2.838	25	NA	NA	28	NA	1	5	33	3
1390	SJU 069	Mata Atlantica	Rio de Janeiro	-22.611	3	SJU	4	S4	A	20	F	0	2.936	20	NA	NA	23	NA	1	5	28	3
1391	SJU 070	Mata Atlantica	Rio de Janeiro	-22.611	3	SJU	4	S4	A	20	F	0	2.887	21	NA	NA	25	NA	1	4	29	4
1392	SJU 071	Mata Atlantica	Rio de Janeiro	-22.611	3	SJU	4	S4	A	20	M	1	2.966	23	NA	NA	26	NA	1	5	31	3
1393	SJU 072	Mata Atlantica	Rio de Janeiro	-22.611	3	SJU	4	S4	A	20	M	1	3.229	26	NA	NA	29	NA	1	6	35	3
1394	SJU 073	Mata Atlantica	Rio de Janeiro	-22.611	3	SJU	4	S4	A	20		NA	NA	NA	16	NA	NA	16	0	NA	NA	NA
1395	SJU 074	Mata Atlantica	Rio de Janeiro	-22.611	3	SJU	4	S4	B	24	M	1	2.635	14	NA	NA	16	NA	1	2	18	2
1396	SJU 075	Mata Atlantica	Rio de Janeiro	-22.611	3	SJU	4	S4	B	24	F	0	2.695	17	NA	NA	19	NA	1	2	21	2
1397	SJU 076	Mata Atlantica	Rio de Janeiro	-22.611	3	SJU	4	S4	B	24	M	1	2.886	19	NA	NA	21	NA	1	2	23	2
1398	SJU 077	Mata Atlantica	Rio de Janeiro	-22.611	3	SJU	4	S4	B	24	F	0	2.822	20	NA	NA	22	NA	1	3	25	2
1399	SJU 078	Mata Atlantica	Rio de Janeiro	-22.611	3	SJU	4	S4	B	24	M	1	2.806	21	NA	NA	22	NA	1	3	25	1
1400	SJU 079	Mata Atlantica	Rio de Janeiro	-22.611	3	SJU	4	S4	B	24	M	1	2.738	14	NA	NA	16	NA	1	2	18	2
1401	SJU 080	Mata Atlantica	Rio de Janeiro	-22.611	3	SJU	4	S4	B	24	F	0	2.651	19	NA	NA	22	NA	1	2	24	3
1402	SJU 081	Mata Atlantica	Rio de Janeiro	-22.611	3	SJU	4	S4	B	24	M	1	2.696	19	NA	NA	21	NA	1	2	23	2
1403	SJU 082	Mata Atlantica	Rio de Janeiro	-22.611	3	SJU	4	S4	B	24		NA	NA	NA	NA	21	NA	21	0	NA	NA	NA
1404	SJU 083	Mata Atlantica	Rio de Janeiro	-22.611	3	SJU	4	S4	B	24	M	1	2.802	20	NA	NA	22	NA	1	3	25	2
1405	SJU 084	Mata Atlantica	Rio de Janeiro	-22.611	3	SJU	4	S4	B	24	M	1	2.541	17	NA	NA	19	NA	1	2	21	2
1406	SJU 085	Mata Atlantica	Rio de Janeiro	-22.611	3	SJU	4	S4	B	24		NA	NA	NA	NA	20	NA	20	0	NA	NA	NA
1407	SJU 086	Mata Atlantica	Rio de Janeiro	-22.611	3	SJU	4	S4	B	24	M	1	2.723	21	NA	NA	23	NA	1	2	25	2
1408	SJU 087	Mata Atlantica	Rio de Janeiro	-22.611	3	SJU	4	S4	B	24		NA	NA	NA	23	NA	NA	23	0	NA	NA	NA
1409	SJU 088	Mata Atlantica	Rio de Janeiro	-22.611	3	SJU	4	S4	B	24		NA	NA	NA	10	NA	NA	10	0	NA	NA	NA
1410	SJU 089	Mata Atlantica	Rio de Janeiro	-22.611	3	SJU	4	S4	C	28		NA	NA	NA	NA	16	NA	16	0	NA	NA	NA
1411	SJU 090	Mata Atlantica	Rio de Janeiro	-22.611	3	SJU	4	S4	C	28		NA	NA	NA	NA	18	NA	18	0	NA	NA	NA
1412	SJU 091	Mata Atlantica	Rio de Janeiro	-22.611	3	SJU	4	S4	C	28		NA	NA	NA	24	NA	NA	24	0	NA	NA	NA
1413	SJU 092	Mata Atlantica	Rio de Janeiro	-22.611	3	SJU	4	S4	C	28		NA	NA	NA	21	NA	NA	21	0	NA	NA	NA
1414	SJU 093	Mata Atlantica	Rio de Janeiro	-22.611	3	SJU	4	S4	C	28		NA	NA	NA	21	NA	NA	21	0	NA	NA	NA
1415	SJU 094	Mata Atlantica	Rio de Janeiro	-22.611	3	SJU	4	S4	C	28		NA	NA	NA	NA	18	NA	18	0	NA	NA	NA
1416	SJU 095	Mata Atlantica	Rio de Janeiro	-22.611	3	SJU	4	S4	C	28		NA	NA	NA	NA	25	NA	25	0	NA	NA	NA
1417	SJU 096	Mata Atlantica	Rio de Janeiro	-22.611	3	SJU	4	S4	C	28		NA	NA	NA	24	NA	NA	24	0	NA	NA	NA
1418	SJU 097	Mata Atlantica	Rio de Janeiro	-22.611	3	SJU	4	S4	C	28		NA	NA	NA	21	NA	NA	21	0	NA	NA	NA
1419	SJU 098	Mata Atlantica	Rio de Janeiro	-22.611	3	SJU	4	S4	C	28		NA	NA	NA	18	NA	NA	18	0	NA	NA	NA
1420	SJU 099	Mata Atlantica	Rio de Janeiro	-22.611	3	SJU	4	S4	C	28		NA	NA	NA	25	NA	NA	25	0	NA	NA	NA
1421	SJU 100	Mata Atlantica	Rio de Janeiro	-22.611	3	SJU	4	S4	C	28		NA	NA	NA	25	NA	NA	25	0	NA	NA	NA
1422	SJU 101	Mata Atlantica	Rio de Janeiro	-22.611	3	SJU	4	S4	C	28		NA	NA	NA	22	NA	NA	22	0	NA	NA	NA
1423	SJU 102	Mata Atlantica	Rio de Janeiro	-22.611	3	SJU	4	S4	C	28		NA	NA	NA	21	NA	NA	21	0	NA	NA	NA
1424	SJU 103	Mata Atlantica	Rio de Janeiro	-22.611	3	SJU	4	S4	C	28		NA	NA	NA	21	NA	NA	21	0	NA	NA	NA
1425	SJU 104	Mata Atlantica	Rio de Janeiro	-22.611	3	SJU	1	S1	A	20	F	0	2.84	20	NA	NA	24	NA	1	4	28	4
1426	SJU 105	Mata Atlantica	Rio de Janeiro	-22.611	3	SJU	1	S1	A	20	M	1	2.613	21	NA	NA	24	NA	1	4	28	3
1427	SJU 106	Mata Atlantica	Rio de Janeiro	-22.611	3	SJU	1	S1	A	20	M	1	3.035	23	NA	NA	26	NA	1	5	31	3
1428	SJU 107	Mata Atlantica	Rio de Janeiro	-22.611	3	SJU	1	S1	A	20	F	0	3.004	25	NA	NA	29	NA	1	4	33	4
1429	SJU 108	Mata Atlantica	Rio de Janeiro	-22.611	3	SJU	1	S1	A	20	F	0	2.815	26	NA	NA	30	NA	1	4	34	4
1430	SJU 109	Mata Atlantica	Rio de Janeiro	-22.611	3	SJU	1	S1	A	20	F	0	2.903	19	NA	NA	23	NA	1	6	29	4
1431	SJU 110	Mata Atlantica	Rio de Janeiro	-22.611	3	SJU	1	S1	A	20	F	0	3.146	24	NA	NA	27	NA	1	5	32	3
1432	SJU 111	Mata Atlantica	Rio de Janeiro	-22.611	3	SJU	1	S1	A	20	F	0	2.918	26	NA	NA	29	NA	1	5	34	3
1433	SJU 112	Mata Atlantica	Rio de Janeiro	-22.611	3	SJU	1	S1	A	20	F	0	NA	27	NA	NA	30	NA	1	5	35	3
1434	SJU 113	Mata Atlantica	Rio de Janeiro	-22.611	3	SJU	1	S1	A	20		NA	NA	NA	NA	30	NA	30	0	NA	NA	NA
1435	SJU 114	Mata Atlantica	Rio de Janeiro	-22.611	3	SJU	1	S1	A	20		NA	NA	NA	NA	21	NA	21	0	NA	NA	NA
1436	SJU 115	Mata Atlantica	Rio de Janeiro	-22.611	3	SJU	1	S1	A	20	M	1	2.849	22	NA	NA	25	NA	1	3	28	3
1437	SJU 116	Mata Atlantica	Rio de Janeiro	-22.611	3	SJU	1	S1	A	20	F	0	2.95	23	NA	NA	26	NA	1	3	29	3
1438	SJU 117	Mata Atlantica	Rio de Janeiro	-22.611	3	SJU	1	S1	A	20	F	0	2.918	24	NA	NA	27	NA	1	4	31	3
1439	SJU 118	Mata Atlantica	Rio de Janeiro	-22.611	3	SJU	1	S1	A	20		NA	NA	NA	NA	25	NA	25	0	NA	NA	NA
1440	SJU 119	Mata Atlantica	Rio de Janeiro	-22.611	3	SJU	1	S1	B	24	M	1	2.742	14	NA	NA	16	NA	1	3	19	2
1441	SJU 120	Mata Atlantica	Rio de Janeiro	-22.611	3	SJU	1	S1	B	24	F	0	2.734	16	NA	NA	18	NA	1	3	21	2
1442	SJU 121	Mata Atlantica	Rio de Janeiro	-22.611	3	SJU	1	S1	B	24	M	1	2.661	18	NA	NA	20	NA	1	3	23	2
1443	SJU 122	Mata Atlantica	Rio de Janeiro	-22.611	3	SJU	1	S1	B	24	F	0	NA	20	NA	NA	22	NA	1	2	24	2
1444	SJU 123	Mata Atlantica	Rio de Janeiro	-22.611	3	SJU	1	S1	B	24	F	0	2.776	21	NA	NA	23	NA	1	3	26	2
1445	SJU 124	Mata Atlantica	Rio de Janeiro	-22.611	3	SJU	1	S1	B	24	F	0	2.617	16	NA	NA	18	NA	1	2	20	2
1446	SJU 125	Mata Atlantica	Rio de Janeiro	-22.611	3	SJU	1	S1	B	24	M	1	2.66	16	NA	NA	18	NA	1	3	21	2
1447	SJU 126	Mata Atlantica	Rio de Janeiro	-22.611	3	SJU	1	S1	B	24	M	1	2.962	18	NA	NA	20	NA	1	3	23	2
1448	SJU 127	Mata Atlantica	Rio de Janeiro	-22.611	3	SJU	1	S1	B	24	M	1	2.665	20	NA	NA	22	NA	1	2	24	2
1449	SJU 128	Mata Atlantica	Rio de Janeiro	-22.611	3	SJU	1	S1	B	24	F	0	2.739	21	NA	NA	23	NA	1	2	25	2
1450	SJU 129	Mata Atlantica	Rio de Janeiro	-22.611	3	SJU	1	S1	B	24	M	1	2.591	15	NA	NA	17	NA	1	2	19	2
1451	SJU 130	Mata Atlantica	Rio de Janeiro	-22.611	3	SJU	1	S1	B	24	M	1	2.767	18	NA	NA	20	NA	1	3	23	2
1452	SJU 131	Mata Atlantica	Rio de Janeiro	-22.611	3	SJU	1	S1	B	24	F	0	2.723	18	NA	NA	20	NA	1	0	20	2
1453	SJU 132	Mata Atlantica	Rio de Janeiro	-22.611	3	SJU	1	S1	B	24	F	0	2.792	20	NA	NA	22	NA	1	3	25	2
1454	SJU 133	Mata Atlantica	Rio de Janeiro	-22.611	3	SJU	1	S1	B	24	M	1	2.961	21	NA	NA	23	NA	1	3	26	2
1455	SJU 134	Mata Atlantica	Rio de Janeiro	-22.611	3	SJU	1	S1	C	28		NA	NA	NA	NA	15	NA	15	0	NA	NA	NA
1456	SJU 135	Mata Atlantica	Rio de Janeiro	-22.611	3	SJU	1	S1	C	28	F	0	2.629	17	NA	NA	18	NA	1	2	20	1
1457	SJU 136	Mata Atlantica	Rio de Janeiro	-22.611	3	SJU	1	S1	C	28	F	0	2.628	19	NA	NA	20	NA	1	3	23	1
1458	SJU 137	Mata Atlantica	Rio de Janeiro	-22.611	3	SJU	1	S1	C	28	M	1	2.792	19	NA	NA	21	NA	1	1	22	2
1459	SJU 138	Mata Atlantica	Rio de Janeiro	-22.611	3	SJU	1	S1	C	28		NA	NA	NA	22	NA	NA	22	0	NA	NA	NA
1460	SJU 139	Mata Atlantica	Rio de Janeiro	-22.611	3	SJU	1	S1	C	28	M	1	2.659	12	NA	NA	14	NA	1	2	16	2
1461	SJU 140	Mata Atlantica	Rio de Janeiro	-22.611	3	SJU	1	S1	C	28		NA	NA	NA	NA	18	NA	18	0	NA	NA	NA
1462	SJU 141	Mata Atlantica	Rio de Janeiro	-22.611	3	SJU	1	S1	C	28		NA	NA	NA	22	NA	NA	22	0	NA	NA	NA
1463	SJU 142	Mata Atlantica	Rio de Janeiro	-22.611	3	SJU	1	S1	C	28		NA	NA	NA	22	NA	NA	22	0	NA	NA	NA
1464	SJU 143	Mata Atlantica	Rio de Janeiro	-22.611	3	SJU	1	S1	C	28		NA	NA	NA	18	NA	NA	18	0	NA	NA	NA
1465	SJU 144	Mata Atlantica	Rio de Janeiro	-22.611	3	SJU	1	S1	C	28		NA	NA	NA	NA	19	NA	19	0	NA	NA	NA
1466	SJU 145	Mata Atlantica	Rio de Janeiro	-22.611	3	SJU	1	S1	C	28		NA	NA	NA	NA	19	NA	19	0	NA	NA	NA
1467	SJU 146	Mata Atlantica	Rio de Janeiro	-22.611	3	SJU	1	S1	C	28		NA	NA	NA	24	NA	NA	24	0	NA	NA	NA
1468	SJU 147	Mata Atlantica	Rio de Janeiro	-22.611	3	SJU	1	S1	C	28		NA	NA	NA	24	NA	NA	24	0	NA	NA	NA
1469	SJU 148	Mata Atlantica	Rio de Janeiro	-22.611	3	SJU	1	S1	C	28		NA	NA	NA	20	NA	NA	20	0	NA	NA	NA
1470	SJU 149	Mata Atlantica	Rio de Janeiro	-22.611	3	SJU	2	S2	A	20	F	0	3.052	20	NA	NA	24	NA	1	3	27	4
1471	SJU 150	Mata Atlantica	Rio de Janeiro	-22.611	3	SJU	2	S2	A	20	F	0	3.052	20	NA	NA	24	NA	1	5	29	4
1472	SJU 151	Mata Atlantica	Rio de Janeiro	-22.611	3	SJU	2	S2	A	20	F	0	3.231	23	NA	NA	24	NA	1	8	32	1
1473	SJU 152	Mata Atlantica	Rio de Janeiro	-22.611	3	SJU	2	S2	A	20	F	0	3.222	25	NA	NA	26	NA	1	8	34	1
1474	SJU 153	Mata Atlantica	Rio de Janeiro	-22.611	3	SJU	2	S2	A	20		NA	NA	NA	30	NA	NA	30	0	NA	NA	NA
1475	SJU 154	Mata Atlantica	Rio de Janeiro	-22.611	3	SJU	2	S2	A	20	M	1	3.025	20	NA	NA	24	NA	1	4	28	4
1476	SJU 155	Mata Atlantica	Rio de Janeiro	-22.611	3	SJU	2	S2	A	20	F	0	2.938	24	NA	NA	27	NA	1	5	32	3
1477	SJU 156	Mata Atlantica	Rio de Janeiro	-22.611	3	SJU	2	S2	A	20	F	0	2.997	24	NA	NA	27	NA	1	4	31	3
1478	SJU 157	Mata Atlantica	Rio de Janeiro	-22.611	3	SJU	2	S2	A	20	M	1	2.827	25	NA	NA	28	NA	1	5	33	3
1479	SJU 158	Mata Atlantica	Rio de Janeiro	-22.611	3	SJU	2	S2	A	20	M	1	3.062	27	NA	NA	30	NA	1	3	33	3
1480	SJU 159	Mata Atlantica	Rio de Janeiro	-22.611	3	SJU	2	S2	A	20	M	1	2.99	22	NA	NA	26	NA	1	4	30	4
1481	SJU 160	Mata Atlantica	Rio de Janeiro	-22.611	3	SJU	2	S2	A	20	M	1	3.083	23	NA	NA	27	NA	1	3	30	4
1482	SJU 161	Mata Atlantica	Rio de Janeiro	-22.611	3	SJU	2	S2	A	20	F	0	3.104	24	NA	NA	27	NA	1	4	31	3
1483	SJU 162	Mata Atlantica	Rio de Janeiro	-22.611	3	SJU	2	S2	A	20	M	1	3.05	24	NA	NA	27	NA	1	4	31	3
1484	SJU 163	Mata Atlantica	Rio de Janeiro	-22.611	3	SJU	2	S2	A	20	M	1	3.014	24	NA	NA	27	NA	1	4	31	3
1485	SJU 164	Mata Atlantica	Rio de Janeiro	-22.611	3	SJU	2	S2	B	24		NA	NA	NA	NA	21	NA	21	0	NA	NA	NA
1486	SJU 165	Mata Atlantica	Rio de Janeiro	-22.611	3	SJU	2	S2	B	24		NA	NA	NA	NA	23	NA	23	0	NA	NA	NA
1487	SJU 166	Mata Atlantica	Rio de Janeiro	-22.611	3	SJU	2	S2	B	24	F	0	2.988	25	NA	NA	27	NA	1	3	30	2
1488	SJU 167	Mata Atlantica	Rio de Janeiro	-22.611	3	SJU	2	S2	B	24		NA	NA	NA	22	NA	NA	22	0	NA	NA	NA
1489	SJU 168	Mata Atlantica	Rio de Janeiro	-22.611	3	SJU	2	S2	B	24		NA	NA	NA	22	NA	NA	22	0	NA	NA	NA
1490	SJU 169	Mata Atlantica	Rio de Janeiro	-22.611	3	SJU	2	S2	B	24	F	0	2.773	17	NA	NA	19	NA	1	2	21	2
1491	SJU 170	Mata Atlantica	Rio de Janeiro	-22.611	3	SJU	2	S2	B	24	M	1	2.852	19	NA	NA	21	NA	1	2	23	2
1492	SJU 171	Mata Atlantica	Rio de Janeiro	-22.611	3	SJU	2	S2	B	24		NA	NA	NA	NA	21	NA	21	0	NA	NA	NA
1493	SJU 172	Mata Atlantica	Rio de Janeiro	-22.611	3	SJU	2	S2	B	24	F	0	2.991	22	NA	NA	24	NA	1	3	27	2
1494	SJU 173	Mata Atlantica	Rio de Janeiro	-22.611	3	SJU	2	S2	B	24		NA	NA	NA	8	NA	NA	8	0	NA	NA	NA
1495	SJU 174	Mata Atlantica	Rio de Janeiro	-22.611	3	SJU	2	S2	B	24	F	0	2.741	18	NA	NA	20	NA	1	3	23	2
1496	SJU 175	Mata Atlantica	Rio de Janeiro	-22.611	3	SJU	2	S2	B	24		NA	NA	NA	NA	21	NA	21	0	NA	NA	NA
1497	SJU 176	Mata Atlantica	Rio de Janeiro	-22.611	3	SJU	2	S2	B	24	F	0	2.78	20	NA	NA	22	NA	1	3	25	2
1498	SJU 177	Mata Atlantica	Rio de Janeiro	-22.611	3	SJU	2	S2	B	24		NA	NA	NA	NA	22	NA	22	0	NA	NA	NA
1499	SJU 178	Mata Atlantica	Rio de Janeiro	-22.611	3	SJU	2	S2	B	24		NA	NA	NA	25	NA	NA	25	0	NA	NA	NA
1500	SJU 179	Mata Atlantica	Rio de Janeiro	-22.611	3	SJU	2	S2	C	28		NA	NA	NA	NA	17	NA	17	0	NA	NA	NA
1501	SJU 180	Mata Atlantica	Rio de Janeiro	-22.611	3	SJU	2	S2	C	28		NA	NA	NA	NA	22	NA	22	0	NA	NA	NA
1502	SJU 181	Mata Atlantica	Rio de Janeiro	-22.611	3	SJU	2	S2	C	28		NA	NA	NA	25	NA	NA	25	0	NA	NA	NA
1503	SJU 182	Mata Atlantica	Rio de Janeiro	-22.611	3	SJU	2	S2	C	28		NA	NA	NA	24	NA	NA	24	0	NA	NA	NA
1504	SJU 183	Mata Atlantica	Rio de Janeiro	-22.611	3	SJU	2	S2	C	28		NA	NA	NA	22	NA	NA	22	0	NA	NA	NA
1505	SJU 184	Mata Atlantica	Rio de Janeiro	-22.611	3	SJU	2	S2	C	28	F	0	2.75	12	NA	NA	13	NA	1	2	15	1
1506	SJU 185	Mata Atlantica	Rio de Janeiro	-22.611	3	SJU	2	S2	C	28	F	0	2.704	14	NA	NA	15	NA	1	2	17	1
1507	SJU 186	Mata Atlantica	Rio de Janeiro	-22.611	3	SJU	2	S2	C	28		NA	NA	NA	9	NA	NA	9	0	NA	NA	NA
1508	SJU 187	Mata Atlantica	Rio de Janeiro	-22.611	3	SJU	2	S2	C	28		NA	NA	NA	9	NA	NA	9	0	NA	NA	NA
1509	SJU 188	Mata Atlantica	Rio de Janeiro	-22.611	3	SJU	2	S2	C	28		NA	NA	NA	9	NA	NA	9	0	NA	NA	NA
1510	SJU 189	Mata Atlantica	Rio de Janeiro	-22.611	3	SJU	2	S2	C	28	M	1	2.548	14	NA	NA	15	NA	1	2	17	1
1511	SJU 190	Mata Atlantica	Rio de Janeiro	-22.611	3	SJU	2	S2	C	28	M	1	2.534	19	NA	NA	20	NA	1	2	22	1
1512	SJU 191	Mata Atlantica	Rio de Janeiro	-22.611	3	SJU	2	S2	C	28		NA	NA	NA	24	NA	NA	24	0	NA	NA	NA
1513	SJU 192	Mata Atlantica	Rio de Janeiro	-22.611	3	SJU	2	S2	C	28		NA	NA	NA	24	NA	NA	24	0	NA	NA	NA
1514	SJU 193	Mata Atlantica	Rio de Janeiro	-22.611	3	SJU	2	S2	C	28		NA	NA	NA	21	NA	NA	21	0	NA	NA	NA
1515	SJU 194	Mata Atlantica	Rio de Janeiro	-22.611	3	SJU	3	S3	A	20	M	1	2.924	20	NA	NA	24	NA	1	4	28	4
1516	SJU 195	Mata Atlantica	Rio de Janeiro	-22.611	3	SJU	3	S3	A	20	M	1	2.949	21	NA	NA	25	NA	1	4	29	4
1517	SJU 196	Mata Atlantica	Rio de Janeiro	-22.611	3	SJU	3	S3	A	20	M	1	2.956	22	NA	NA	25	NA	1	4	29	3
1518	SJU 197	Mata Atlantica	Rio de Janeiro	-22.611	3	SJU	3	S3	A	20	F	0	2.948	26	NA	NA	29	NA	1	7	36	3
1519	SJU 198	Mata Atlantica	Rio de Janeiro	-22.611	3	SJU	3	S3	A	20	F	0	3.05	26	NA	NA	29	NA	1	5	34	3
1520	SJU 199	Mata Atlantica	Rio de Janeiro	-22.611	3	SJU	3	S3	A	20		NA	NA	NA	NA	23	NA	23	0	NA	NA	NA
1521	SJU 200	Mata Atlantica	Rio de Janeiro	-22.611	3	SJU	3	S3	A	20	M	1	2.944	23	NA	NA	26	NA	1	4	30	3
1522	SJU 201	Mata Atlantica	Rio de Janeiro	-22.611	3	SJU	3	S3	A	20	M	1	2.996	23	NA	NA	26	NA	1	5	31	3
1523	SJU 202	Mata Atlantica	Rio de Janeiro	-22.611	3	SJU	3	S3	A	20	M	1	2.818	24	NA	NA	27	NA	1	3	30	3
1524	SJU 203	Mata Atlantica	Rio de Janeiro	-22.611	3	SJU	3	S3	A	20		NA	NA	NA	24	NA	NA	24	0	NA	NA	NA
1525	SJU 204	Mata Atlantica	Rio de Janeiro	-22.611	3	SJU	3	S3	A	20	M	1	2.939	22	NA	NA	25	NA	1	5	30	3
1526	SJU 205	Mata Atlantica	Rio de Janeiro	-22.611	3	SJU	3	S3	A	20	M	1	2.822	23	NA	NA	27	NA	1	3	30	4
1527	SJU 206	Mata Atlantica	Rio de Janeiro	-22.611	3	SJU	3	S3	A	20	F	0	2.905	25	NA	NA	28	NA	1	4	32	3
1528	SJU 207	Mata Atlantica	Rio de Janeiro	-22.611	3	SJU	3	S3	A	20	M	1	3.039	25	NA	NA	28	NA	1	5	33	3
1529	SJU 208	Mata Atlantica	Rio de Janeiro	-22.611	3	SJU	3	S3	A	20	F	0	3.027	28	NA	NA	31	NA	1	6	37	3
1530	SJU 209	Mata Atlantica	Rio de Janeiro	-22.611	3	SJU	3	S3	B	24	M	1	2.663	16	NA	NA	18	NA	1	2	20	2
1531	SJU 210	Mata Atlantica	Rio de Janeiro	-22.611	3	SJU	3	S3	B	24	M	1	2.751	19	NA	NA	21	NA	1	3	24	2
1532	SJU 211	Mata Atlantica	Rio de Janeiro	-22.611	3	SJU	3	S3	B	24	F	0	2.515	20	NA	NA	22	NA	1	3	25	2
1533	SJU 212	Mata Atlantica	Rio de Janeiro	-22.611	3	SJU	3	S3	B	24	F	0	2.723	21	NA	NA	23	NA	1	3	26	2
1534	SJU 213	Mata Atlantica	Rio de Janeiro	-22.611	3	SJU	3	S3	B	24	M	1	2.803	22	NA	NA	24	NA	1	3	27	2
1535	SJU 214	Mata Atlantica	Rio de Janeiro	-22.611	3	SJU	3	S3	B	24	M	1	2.606	17	NA	NA	19	NA	1	3	22	2
1536	SJU 215	Mata Atlantica	Rio de Janeiro	-22.611	3	SJU	3	S3	B	24	M	1	2.687	18	NA	NA	20	NA	1	3	23	2
1537	SJU 216	Mata Atlantica	Rio de Janeiro	-22.611	3	SJU	3	S3	B	24	F	0	2.537	19	NA	NA	21	NA	1	2	23	2
1538	SJU 217	Mata Atlantica	Rio de Janeiro	-22.611	3	SJU	3	S3	B	24	F	0	2.806	20	NA	NA	22	NA	1	4	26	2
1539	SJU 218	Mata Atlantica	Rio de Janeiro	-22.611	3	SJU	3	S3	B	24	M	1	2.788	22	NA	NA	24	NA	1	3	27	2
1540	SJU 219	Mata Atlantica	Rio de Janeiro	-22.611	3	SJU	3	S3	B	24	M	1	2.769	13	NA	NA	15	NA	1	2	17	2
1541	SJU 220	Mata Atlantica	Rio de Janeiro	-22.611	3	SJU	3	S3	B	24	F	0	2.744	16	NA	NA	18	NA	1	3	21	2
1542	SJU 221	Mata Atlantica	Rio de Janeiro	-22.611	3	SJU	3	S3	B	24	M	1	2.743	19	NA	NA	21	NA	1	2	23	2
1543	SJU 222	Mata Atlantica	Rio de Janeiro	-22.611	3	SJU	3	S3	B	24	F	0	2.702	22	NA	NA	24	NA	1	2	26	2
1544	SJU 223	Mata Atlantica	Rio de Janeiro	-22.611	3	SJU	3	S3	B	24	F	0	2.716	22	NA	NA	24	NA	1	2	26	2
1545	SJU 224	Mata Atlantica	Rio de Janeiro	-22.611	3	SJU	3	S3	C	28		NA	NA	NA	NA	15	NA	15	0	NA	NA	NA
1546	SJU 225	Mata Atlantica	Rio de Janeiro	-22.611	3	SJU	3	S3	C	28	F	0	2.713	19	NA	NA	20	NA	1	2	22	1
1547	SJU 226	Mata Atlantica	Rio de Janeiro	-22.611	3	SJU	3	S3	C	28		NA	NA	NA	NA	21	NA	21	0	NA	NA	NA
1548	SJU 227	Mata Atlantica	Rio de Janeiro	-22.611	3	SJU	3	S3	C	28	F	0	2.532	20	NA	NA	22	NA	1	2	24	2
1549	SJU 228	Mata Atlantica	Rio de Janeiro	-22.611	3	SJU	3	S3	C	28		NA	NA	NA	17	NA	NA	17	0	NA	NA	NA
1550	SJU 229	Mata Atlantica	Rio de Janeiro	-22.611	3	SJU	3	S3	C	28	M	1	2.92	19	NA	NA	21	NA	1	2	23	2
1551	SJU 230	Mata Atlantica	Rio de Janeiro	-22.611	3	SJU	3	S3	C	28		NA	NA	NA	18	NA	NA	18	0	NA	NA	NA
1552	SJU 231	Mata Atlantica	Rio de Janeiro	-22.611	3	SJU	3	S3	C	28		NA	NA	NA	17	NA	NA	17	0	NA	NA	NA
1553	SJU 232	Mata Atlantica	Rio de Janeiro	-22.611	3	SJU	3	S3	C	28		NA	NA	NA	17	NA	NA	17	0	NA	NA	NA
1554	SJU 233	Mata Atlantica	Rio de Janeiro	-22.611	3	SJU	3	S3	C	28		NA	NA	NA	15	NA	NA	15	0	NA	NA	NA
1555	SJU 234	Mata Atlantica	Rio de Janeiro	-22.611	3	SJU	3	S3	C	28	M	1	2.51	14	NA	NA	15	NA	1	2	17	1
1556	SJU 235	Mata Atlantica	Rio de Janeiro	-22.611	3	SJU	3	S3	C	28	F	0	2.662	17	NA	NA	18	NA	1	2	20	1
1557	SJU 236	Mata Atlantica	Rio de Janeiro	-22.611	3	SJU	3	S3	C	28		NA	NA	NA	18	NA	NA	18	0	NA	NA	NA
1558	SJU 237	Mata Atlantica	Rio de Janeiro	-22.611	3	SJU	3	S3	C	28		NA	NA	NA	18	NA	NA	18	0	NA	NA	NA
1559	SJU 238	Mata Atlantica	Rio de Janeiro	-22.611	3	SJU	3	S3	C	28		NA	NA	NA	15	NA	NA	15	0	NA	NA	NA
1560	SJU 239	Mata Atlantica	Rio de Janeiro	-22.611	3	SJU	5	S5	A	20	M	1	2.917	21	NA	NA	24	NA	1	4	28	3
1561	SJU 240	Mata Atlantica	Rio de Janeiro	-22.611	3	SJU	5	S5	A	20	M	1	2.781	22	NA	NA	26	NA	1	4	30	4
1562	SJU 241	Mata Atlantica	Rio de Janeiro	-22.611	3	SJU	5	S5	A	20	F	0	2.868	23	NA	NA	26	NA	1	5	31	3
1563	SJU 242	Mata Atlantica	Rio de Janeiro	-22.611	3	SJU	5	S5	A	20	F	0	2.898	26	NA	NA	29	NA	1	6	35	3
1564	SJU 243	Mata Atlantica	Rio de Janeiro	-22.611	3	SJU	5	S5	A	20	F	0	2.975	29	NA	NA	32	NA	1	7	39	3
1565	SJU 244	Mata Atlantica	Rio de Janeiro	-22.611	3	SJU	5	S5	A	20	F	0	2.769	22	NA	NA	25	NA	1	5	30	3
1566	SJU 245	Mata Atlantica	Rio de Janeiro	-22.611	3	SJU	5	S5	A	20	M	1	2.905	24	NA	NA	27	NA	1	6	33	3
1567	SJU 246	Mata Atlantica	Rio de Janeiro	-22.611	3	SJU	5	S5	A	20	M	1	2.814	24	NA	NA	27	NA	1	3	30	3
1568	SJU 247	Mata Atlantica	Rio de Janeiro	-22.611	3	SJU	5	S5	A	20	M	1	2.909	26	NA	NA	29	NA	1	3	32	3
1569	SJU 248	Mata Atlantica	Rio de Janeiro	-22.611	3	SJU	5	S5	A	20		NA	NA	NA	30	NA	NA	30	0	NA	NA	NA
1570	SJU 249	Mata Atlantica	Rio de Janeiro	-22.611	3	SJU	5	S5	A	20		NA	NA	NA	NA	22	NA	22	0	NA	NA	NA
1571	SJU 250	Mata Atlantica	Rio de Janeiro	-22.611	3	SJU	5	S5	A	20	F	0	2.97	23	NA	NA	26	NA	1	6	32	3
1572	SJU 251	Mata Atlantica	Rio de Janeiro	-22.611	3	SJU	5	S5	A	20	F	0	2.971	24	NA	NA	27	NA	1	5	32	3
1573	SJU 252	Mata Atlantica	Rio de Janeiro	-22.611	3	SJU	5	S5	A	20	F	0	2.933	26	NA	NA	29	NA	1	6	35	3
1574	SJU 253	Mata Atlantica	Rio de Janeiro	-22.611	3	SJU	5	S5	A	20	M	1	3.202	29	NA	NA	32	NA	1	4	36	3
1575	SJU 254	Mata Atlantica	Rio de Janeiro	-22.611	3	SJU	5	S5	B	24	M	1	2.871	14	NA	NA	16	NA	1	2	18	2
1576	SJU 255	Mata Atlantica	Rio de Janeiro	-22.611	3	SJU	5	S5	B	24	M	1	NA	17	NA	NA	19	NA	1	3	22	2
1577	SJU 256	Mata Atlantica	Rio de Janeiro	-22.611	3	SJU	5	S5	B	24	M	1	NA	20	NA	NA	22	NA	1	3	25	2
1578	SJU 257	Mata Atlantica	Rio de Janeiro	-22.611	3	SJU	5	S5	B	24	M	1	2.966	24	NA	NA	26	NA	1	2	28	2
1579	SJU 258	Mata Atlantica	Rio de Janeiro	-22.611	3	SJU	5	S5	B	24	M	1	2.855	24	NA	NA	27	NA	1	2	29	3
1580	SJU 259	Mata Atlantica	Rio de Janeiro	-22.611	3	SJU	5	S5	B	24	M	1	2.505	14	NA	NA	15	NA	1	3	18	1
1581	SJU 260	Mata Atlantica	Rio de Janeiro	-22.611	3	SJU	5	S5	B	24	M	1	2.562	16	NA	NA	18	NA	1	2	20	2
1582	SJU 261	Mata Atlantica	Rio de Janeiro	-22.611	3	SJU	5	S5	B	24	F	0	2.811	18	NA	NA	20	NA	1	3	23	2
1583	SJU 262	Mata Atlantica	Rio de Janeiro	-22.611	3	SJU	5	S5	B	24	M	1	2.938	20	NA	NA	22	NA	1	4	26	2
1584	SJU 263	Mata Atlantica	Rio de Janeiro	-22.611	3	SJU	5	S5	B	24	M	1	2.715	22	NA	NA	24	NA	1	3	27	2
1585	SJU 264	Mata Atlantica	Rio de Janeiro	-22.611	3	SJU	5	S5	B	24	M	1	2.733	15	NA	NA	17	NA	1	3	20	2
1586	SJU 265	Mata Atlantica	Rio de Janeiro	-22.611	3	SJU	5	S5	B	24	F	0	2.734	17	NA	NA	19	NA	1	3	22	2
1587	SJU 266	Mata Atlantica	Rio de Janeiro	-22.611	3	SJU	5	S5	B	24	M	1	2.706	21	NA	NA	23	NA	1	3	26	2
1588	SJU 267	Mata Atlantica	Rio de Janeiro	-22.611	3	SJU	5	S5	B	24	F	0	2.883	24	NA	NA	26	NA	1	3	29	2
1589	SJU 268	Mata Atlantica	Rio de Janeiro	-22.611	3	SJU	5	S5	B	24		NA	NA	NA	NA	26	NA	26	0	NA	NA	NA
1590	SJU 269	Mata Atlantica	Rio de Janeiro	-22.611	3	SJU	5	S5	C	28	F	0	2.601	14	NA	NA	15	NA	1	2	17	1
1591	SJU 270	Mata Atlantica	Rio de Janeiro	-22.611	3	SJU	5	S5	C	28	M	1	2.502	14	NA	NA	15	NA	1	2	17	1
1592	SJU 271	Mata Atlantica	Rio de Janeiro	-22.611	3	SJU	5	S5	C	28	F	0	2.657	17	NA	NA	18	NA	1	2	20	1
1593	SJU 272	Mata Atlantica	Rio de Janeiro	-22.611	3	SJU	5	S5	C	28		NA	NA	NA	12	NA	NA	12	0	NA	NA	NA
1594	SJU 273	Mata Atlantica	Rio de Janeiro	-22.611	3	SJU	5	S5	C	28		NA	NA	NA	12	NA	NA	12	0	NA	NA	NA
1595	SJU 274	Mata Atlantica	Rio de Janeiro	-22.611	3	SJU	5	S5	C	28		NA	NA	NA	NA	17	NA	17	0	NA	NA	NA
1596	SJU 275	Mata Atlantica	Rio de Janeiro	-22.611	3	SJU	5	S5	C	28		NA	NA	NA	24	NA	NA	24	0	NA	NA	NA
1597	SJU 276	Mata Atlantica	Rio de Janeiro	-22.611	3	SJU	5	S5	C	28		NA	NA	NA	21	NA	NA	21	0	NA	NA	NA
1598	SJU 277	Mata Atlantica	Rio de Janeiro	-22.611	3	SJU	5	S5	C	28		NA	NA	NA	20	NA	NA	20	0	NA	NA	NA
1599	SJU 278	Mata Atlantica	Rio de Janeiro	-22.611	3	SJU	5	S5	C	28		NA	NA	NA	18	NA	NA	18	0	NA	NA	NA
1600	SJU 279	Mata Atlantica	Rio de Janeiro	-22.611	3	SJU	5	S5	C	28	F	0	2.574	18	NA	NA	19	NA	1	2	21	1
1601	SJU 280	Mata Atlantica	Rio de Janeiro	-22.611	3	SJU	5	S5	C	28		NA	NA	NA	NA	19	NA	19	0	NA	NA	NA
1602	SJU 281	Mata Atlantica	Rio de Janeiro	-22.611	3	SJU	5	S5	C	28		NA	NA	NA	21	NA	NA	21	0	NA	NA	NA
1603	SJU 282	Mata Atlantica	Rio de Janeiro	-22.611	3	SJU	5	S5	C	28		NA	NA	NA	15	NA	NA	15	0	NA	NA	NA
1604	SJU 283	Mata Atlantica	Rio de Janeiro	-22.611	3	SJU	5	S5	C	28		NA	NA	NA	5	NA	NA	5	0	NA	NA	NA
1605	SJU 284	Mata Atlantica	Rio de Janeiro	-22.611	3	SJU	7	S7	A	20	M	1	3.061	20	NA	NA	24	NA	1	4	28	4
1606	SJU 285	Mata Atlantica	Rio de Janeiro	-22.611	3	SJU	7	S7	A	20	F	0	3.008	21	NA	NA	25	NA	1	4	29	4
1607	SJU 286	Mata Atlantica	Rio de Janeiro	-22.611	3	SJU	7	S7	A	20		NA	NA	NA	27	NA	NA	27	0	NA	NA	NA
1608	SJU 287	Mata Atlantica	Rio de Janeiro	-22.611	3	SJU	7	S7	A	20		NA	NA	NA	23	NA	NA	23	0	NA	NA	NA
1609	SJU 288	Mata Atlantica	Rio de Janeiro	-22.611	3	SJU	7	S7	A	20		NA	NA	NA	23	NA	NA	23	0	NA	NA	NA
1610	SJU 289	Mata Atlantica	Rio de Janeiro	-22.611	3	SJU	7	S7	A	20	F	0	3.192	18	NA	NA	21	NA	1	6	27	3
1611	SJU 290	Mata Atlantica	Rio de Janeiro	-22.611	3	SJU	7	S7	A	20	F	0	3.35	22	NA	NA	25	NA	1	5	30	3
1612	SJU 291	Mata Atlantica	Rio de Janeiro	-22.611	3	SJU	7	S7	A	20	F	0	3.232	26	NA	NA	29	NA	1	6	35	3
1613	SJU 292	Mata Atlantica	Rio de Janeiro	-22.611	3	SJU	7	S7	A	20	F	0	3.103	35	NA	NA	38	NA	1	7	45	3
1614	SJU 293	Mata Atlantica	Rio de Janeiro	-22.611	3	SJU	7	S7	A	20		NA	NA	NA	5	NA	NA	5	0	NA	NA	NA
1615	SJU 294	Mata Atlantica	Rio de Janeiro	-22.611	3	SJU	7	S7	B	24	F	0	2.873	17	NA	NA	19	NA	1	3	22	2
1616	SJU 295	Mata Atlantica	Rio de Janeiro	-22.611	3	SJU	7	S7	B	24	F	0	2.811	19	NA	NA	21	NA	1	3	24	2
1617	SJU 296	Mata Atlantica	Rio de Janeiro	-22.611	3	SJU	7	S7	B	24	M	1	2.933	24	NA	NA	26	NA	1	2	28	2
1618	SJU 297	Mata Atlantica	Rio de Janeiro	-22.611	3	SJU	7	S7	B	24	M	1	2.93	24	NA	NA	26	NA	1	2	28	2
1619	SJU 298	Mata Atlantica	Rio de Janeiro	-22.611	3	SJU	7	S7	B	24		NA	NA	NA	20	NA	NA	20	0	NA	NA	NA
1620	SJU 299	Mata Atlantica	Rio de Janeiro	-22.611	3	SJU	7	S7	B	24		NA	NA	NA	NA	18	NA	18	0	NA	NA	NA
1621	SJU 300	Mata Atlantica	Rio de Janeiro	-22.611	3	SJU	7	S7	B	24	M	1	2.752	22	NA	NA	24	NA	1	3	27	2
1622	SJU 301	Mata Atlantica	Rio de Janeiro	-22.611	3	SJU	7	S7	B	24		NA	NA	NA	NA	24	NA	24	0	NA	NA	NA
1623	SJU 302	Mata Atlantica	Rio de Janeiro	-22.611	3	SJU	7	S7	B	24	F	0	2.646	24	NA	NA	26	NA	1	2	28	2
1624	SJU 303	Mata Atlantica	Rio de Janeiro	-22.611	3	SJU	7	S7	B	24	M	1	3.018	26	NA	NA	28	NA	1	3	31	2
1625	SJU 304	Mata Atlantica	Rio de Janeiro	-22.611	3	SJU	7	S7	C	28	M	1	2.608	12	NA	NA	13	NA	1	2	15	1
1626	SJU 305	Mata Atlantica	Rio de Janeiro	-22.611	3	SJU	7	S7	C	28	F	0	2.325	12	NA	NA	13	NA	1	2	15	1
1627	SJU 306	Mata Atlantica	Rio de Janeiro	-22.611	3	SJU	7	S7	C	28		NA	NA	NA	NA	17	NA	17	0	NA	NA	NA
1628	SJU 307	Mata Atlantica	Rio de Janeiro	-22.611	3	SJU	7	S7	C	28		NA	NA	NA	19	NA	NA	19	0	NA	NA	NA
1629	SJU 308	Mata Atlantica	Rio de Janeiro	-22.611	3	SJU	7	S7	C	28		NA	NA	NA	19	NA	NA	19	0	NA	NA	NA
1630	SJU 309	Mata Atlantica	Rio de Janeiro	-22.611	3	SJU	7	S7	C	28	F	0	2.499	15	NA	NA	16	NA	1	2	18	1
1631	SJU 310	Mata Atlantica	Rio de Janeiro	-22.611	3	SJU	7	S7	C	28	F	0	2.721	22	NA	NA	24	NA	1	2	26	2
1632	SJU 311	Mata Atlantica	Rio de Janeiro	-22.611	3	SJU	7	S7	C	28		NA	NA	NA	20	NA	NA	20	0	NA	NA	NA
1633	SJU 312	Mata Atlantica	Rio de Janeiro	-22.611	3	SJU	7	S7	C	28		NA	NA	NA	19	NA	NA	19	0	NA	NA	NA
1634	SJU 313	Mata Atlantica	Rio de Janeiro	-22.611	3	SJU	7	S7	C	28		NA	NA	NA	12	NA	NA	12	0	NA	NA	NA
1635	SJU 314	Mata Atlantica	Rio de Janeiro	-22.611	3	SJU	7	S7	C	28	F	0	2.685	11	NA	NA	12	NA	1	2	14	1
1636	SJU 315	Mata Atlantica	Rio de Janeiro	-22.611	3	SJU	7	S7	C	28	F	0	2.676	17	NA	NA	18	NA	1	2	20	1
1637	SJU 316	Mata Atlantica	Rio de Janeiro	-22.611	3	SJU	7	S7	C	28		NA	NA	NA	NA	18	NA	18	0	NA	NA	NA
1638	SJU 317	Mata Atlantica	Rio de Janeiro	-22.611	3	SJU	7	S7	C	28	M	1	2.903	21	NA	NA	22	NA	1	3	25	1
1639	SJU 318	Mata Atlantica	Rio de Janeiro	-22.611	3	SJU	7	S7	C	28		NA	NA	NA	17	NA	NA	17	0	NA	NA	NA
1640	SJU 319	Mata Atlantica	Rio de Janeiro	-22.611	3	SJU	9	S8	A	20	M	1	2.841	21	NA	NA	25	NA	1	4	29	4
1641	SJU 320	Mata Atlantica	Rio de Janeiro	-22.611	3	SJU	9	S8	A	20	M	1	2.876	23	NA	NA	26	NA	1	4	30	3
1642	SJU 321	Mata Atlantica	Rio de Janeiro	-22.611	3	SJU	9	S8	A	20	F	0	3.048	23	NA	NA	26	NA	1	5	31	3
1643	SJU 322	Mata Atlantica	Rio de Janeiro	-22.611	3	SJU	9	S8	A	20	F	0	3.021	25	NA	NA	28	NA	1	6	34	3
1644	SJU 323	Mata Atlantica	Rio de Janeiro	-22.611	3	SJU	9	S8	A	20	M	1	3.293	27	NA	NA	30	NA	1	7	37	3
1645	SJU 324	Mata Atlantica	Rio de Janeiro	-22.611	3	SJU	9	S8	A	20	M	1	3.108	20	NA	NA	24	NA	1	4	28	4
1646	SJU 325	Mata Atlantica	Rio de Janeiro	-22.611	3	SJU	9	S8	A	20	F	0	2.936	20	NA	NA	23	NA	1	6	29	3
1647	SJU 326	Mata Atlantica	Rio de Janeiro	-22.611	3	SJU	9	S8	A	20	M	1	3.227	22	NA	NA	26	NA	1	5	31	4
1648	SJU 327	Mata Atlantica	Rio de Janeiro	-22.611	3	SJU	9	S8	A	20	M	1	3.022	25	NA	NA	29	NA	1	5	34	4
1649	SJU 328	Mata Atlantica	Rio de Janeiro	-22.611	3	SJU	9	S8	A	20	F	0	3.037	26	NA	NA	29	NA	1	7	36	3
1650	SJU 329	Mata Atlantica	Rio de Janeiro	-22.611	3	SJU	9	S8	A	20	F	0	3.175	21	NA	NA	24	NA	1	6	30	3
1651	SJU 330	Mata Atlantica	Rio de Janeiro	-22.611	3	SJU	9	S8	A	20		NA	NA	NA	26	NA	NA	26	0	NA	NA	NA
1652	SJU 331	Mata Atlantica	Rio de Janeiro	-22.611	3	SJU	9	S8	A	20		NA	NA	NA	22	NA	NA	22	0	NA	NA	NA
1653	SJU 332	Mata Atlantica	Rio de Janeiro	-22.611	3	SJU	9	S8	A	20		NA	NA	NA	22	NA	NA	22	0	NA	NA	NA
1654	SJU 333	Mata Atlantica	Rio de Janeiro	-22.611	3	SJU	9	S8	A	20		NA	NA	NA	17	NA	NA	17	0	NA	NA	NA
1655	SJU 334	Mata Atlantica	Rio de Janeiro	-22.611	3	SJU	9	S8	B	24	F	0	2.83	14	NA	NA	16	NA	1	2	18	2
1656	SJU 335	Mata Atlantica	Rio de Janeiro	-22.611	3	SJU	9	S8	B	24		NA	NA	NA	NA	17	NA	17	0	NA	NA	NA
1657	SJU 336	Mata Atlantica	Rio de Janeiro	-22.611	3	SJU	9	S8	B	24	F	0	2.881	18	NA	NA	20	NA	1	3	23	2
1658	SJU 337	Mata Atlantica	Rio de Janeiro	-22.611	3	SJU	9	S8	B	24	F	0	2.834	20	NA	NA	22	NA	1	3	25	2
1659	SJU 338	Mata Atlantica	Rio de Janeiro	-22.611	3	SJU	9	S8	B	24		NA	NA	NA	NA	22	NA	22	0	NA	NA	NA
1660	SJU 339	Mata Atlantica	Rio de Janeiro	-22.611	3	SJU	9	S8	B	24	F	0	2.623	17	NA	NA	19	NA	1	3	22	2
1661	SJU 340	Mata Atlantica	Rio de Janeiro	-22.611	3	SJU	9	S8	B	24		NA	NA	NA	NA	19	NA	19	0	NA	NA	NA
1662	SJU 341	Mata Atlantica	Rio de Janeiro	-22.611	3	SJU	9	S8	B	24	M	1	2.895	20	NA	NA	22	NA	1	2	24	2
1663	SJU 342	Mata Atlantica	Rio de Janeiro	-22.611	3	SJU	9	S8	B	24		NA	NA	NA	18	NA	NA	18	0	NA	NA	NA
1664	SJU 343	Mata Atlantica	Rio de Janeiro	-22.611	3	SJU	9	S8	B	24		NA	NA	NA	4	NA	NA	4	0	NA	NA	NA
1665	SJU 344	Mata Atlantica	Rio de Janeiro	-22.611	3	SJU	9	S8	B	24	M	1	2.726	18	NA	NA	20	NA	1	3	23	2
1666	SJU 345	Mata Atlantica	Rio de Janeiro	-22.611	3	SJU	9	S8	B	24		NA	NA	NA	NA	20	NA	20	0	NA	NA	NA
1667	SJU 346	Mata Atlantica	Rio de Janeiro	-22.611	3	SJU	9	S8	B	24	F	0	2.801	20	NA	NA	22	NA	1	2	24	2
1668	SJU 347	Mata Atlantica	Rio de Janeiro	-22.611	3	SJU	9	S8	B	24	M	1	2.854	20	NA	NA	22	NA	1	2	24	2
1669	SJU 348	Mata Atlantica	Rio de Janeiro	-22.611	3	SJU	9	S8	B	24	M	1	2.784	20	NA	NA	22	NA	1	2	24	2
1670	SJU 349	Mata Atlantica	Rio de Janeiro	-22.611	3	SJU	9	S8	C	28		NA	NA	NA	NA	21	NA	21	0	NA	NA	NA
1671	SJU 350	Mata Atlantica	Rio de Janeiro	-22.611	3	SJU	9	S8	C	28		NA	NA	NA	22	NA	NA	22	0	NA	NA	NA
1672	SJU 351	Mata Atlantica	Rio de Janeiro	-22.611	3	SJU	9	S8	C	28		NA	NA	NA	21	NA	NA	21	0	NA	NA	NA
1673	SJU 352	Mata Atlantica	Rio de Janeiro	-22.611	3	SJU	9	S8	C	28		NA	NA	NA	19	NA	NA	19	0	NA	NA	NA
1674	SJU 353	Mata Atlantica	Rio de Janeiro	-22.611	3	SJU	9	S8	C	28		NA	NA	NA	19	NA	NA	19	0	NA	NA	NA
1675	SJU 354	Mata Atlantica	Rio de Janeiro	-22.611	3	SJU	9	S8	C	28		NA	NA	NA	25	NA	NA	25	0	NA	NA	NA
1676	SJU 355	Mata Atlantica	Rio de Janeiro	-22.611	3	SJU	9	S8	C	28		NA	NA	NA	22	NA	NA	22	0	NA	NA	NA
1677	SJU 356	Mata Atlantica	Rio de Janeiro	-22.611	3	SJU	9	S8	C	28		NA	NA	NA	22	NA	NA	22	0	NA	NA	NA
1678	SJU 357	Mata Atlantica	Rio de Janeiro	-22.611	3	SJU	9	S8	C	28		NA	NA	NA	20	NA	NA	20	0	NA	NA	NA
1679	SJU 358	Mata Atlantica	Rio de Janeiro	-22.611	3	SJU	9	S8	C	28		NA	NA	NA	19	NA	NA	19	0	NA	NA	NA
1680	SJU 359	Mata Atlantica	Rio de Janeiro	-22.611	3	SJU	9	S8	C	28		NA	NA	NA	22	NA	NA	22	0	NA	NA	NA
1681	SJU 360	Mata Atlantica	Rio de Janeiro	-22.611	3	SJU	9	S8	C	28		NA	NA	NA	22	NA	NA	22	0	NA	NA	NA
1682	SJU 361	Mata Atlantica	Rio de Janeiro	-22.611	3	SJU	9	S8	C	28		NA	NA	NA	22	NA	NA	22	0	NA	NA	NA
1683	SJU 362	Mata Atlantica	Rio de Janeiro	-22.611	3	SJU	9	S8	C	28		NA	NA	NA	21	NA	NA	21	0	NA	NA	NA
1684	SJU 363	Mata Atlantica	Rio de Janeiro	-22.611	3	SJU	9	S8	C	28		NA	NA	NA	13	NA	NA	13	0	NA	NA	NA
1685	SJU 364	Mata Atlantica	Rio de Janeiro	-22.611	3	SJU	12	S11	A	20	M	1	2.889	20	NA	NA	24	NA	1	3	27	4
1686	SJU 365	Mata Atlantica	Rio de Janeiro	-22.611	3	SJU	12	S11	A	20	M	1	2.966	21	NA	NA	24	NA	1	4	28	3
1687	SJU 366	Mata Atlantica	Rio de Janeiro	-22.611	3	SJU	12	S11	A	20	M	1	3.216	25	NA	NA	28	NA	1	5	33	3
1688	SJU 367	Mata Atlantica	Rio de Janeiro	-22.611	3	SJU	12	S11	A	20		NA	NA	NA	23	NA	NA	23	0	NA	NA	NA
1689	SJU 368	Mata Atlantica	Rio de Janeiro	-22.611	3	SJU	12	S11	A	20		NA	NA	NA	21	NA	NA	21	0	NA	NA	NA
1690	SJU 369	Mata Atlantica	Rio de Janeiro	-22.611	3	SJU	12	S11	A	20		NA	NA	NA	NA	21	NA	21	0	NA	NA	NA
1691	SJU 370	Mata Atlantica	Rio de Janeiro	-22.611	3	SJU	12	S11	A	20	M	1	3.05	21	NA	NA	25	NA	1	3	28	4
1692	SJU 371	Mata Atlantica	Rio de Janeiro	-22.611	3	SJU	12	S11	A	20	M	1	2.983	22	NA	NA	25	NA	1	1	26	3
1693	SJU 372	Mata Atlantica	Rio de Janeiro	-22.611	3	SJU	12	S11	A	20	M	1	3.026	23	NA	NA	26	NA	1	4	30	3
1694	SJU 373	Mata Atlantica	Rio de Janeiro	-22.611	3	SJU	12	S11	A	20	M	1	NA	23	NA	NA	26	NA	1	3	29	3
1695	SJU 374	Mata Atlantica	Rio de Janeiro	-22.611	3	SJU	12	S11	A	20	F	0	3.109	19	NA	NA	23	NA	1	4	27	4
1696	SJU 375	Mata Atlantica	Rio de Janeiro	-22.611	3	SJU	12	S11	A	20	M	1	2.933	21	NA	NA	24	NA	1	4	28	3
1697	SJU 376	Mata Atlantica	Rio de Janeiro	-22.611	3	SJU	12	S11	A	20	F	0	3.133	22	NA	NA	25	NA	1	4	29	3
1698	SJU 377	Mata Atlantica	Rio de Janeiro	-22.611	3	SJU	12	S11	A	20		NA	NA	NA	NA	25	NA	25	0	NA	NA	NA
1699	SJU 378	Mata Atlantica	Rio de Janeiro	-22.611	3	SJU	12	S11	A	20		NA	NA	NA	15	NA	NA	15	0	NA	NA	NA
1700	SJU 379	Mata Atlantica	Rio de Janeiro	-22.611	3	SJU	12	S11	B	24	F	0	2.668	18	NA	NA	20	NA	1	2	22	2
1701	SJU 380	Mata Atlantica	Rio de Janeiro	-22.611	3	SJU	12	S11	B	24		NA	NA	NA	NA	21	NA	21	0	NA	NA	NA
1702	SJU 381	Mata Atlantica	Rio de Janeiro	-22.611	3	SJU	12	S11	B	24	M	1	2.812	20	NA	NA	22	NA	1	3	25	2
1703	SJU 382	Mata Atlantica	Rio de Janeiro	-22.611	3	SJU	12	S11	B	24		NA	NA	NA	NA	21	NA	21	0	NA	NA	NA
1704	SJU 383	Mata Atlantica	Rio de Janeiro	-22.611	3	SJU	12	S11	B	24	M	1	3.052	22	NA	NA	24	NA	1	3	27	2
1705	SJU 384	Mata Atlantica	Rio de Janeiro	-22.611	3	SJU	12	S11	B	24	M	1	2.905	17	NA	NA	19	NA	1	3	22	2
1706	SJU 385	Mata Atlantica	Rio de Janeiro	-22.611	3	SJU	12	S11	B	24	F	0	2.669	20	NA	NA	22	NA	1	2	24	2
1707	SJU 386	Mata Atlantica	Rio de Janeiro	-22.611	3	SJU	12	S11	B	24	F	0	NA	21	NA	NA	23	NA	1	3	26	2
1708	SJU 387	Mata Atlantica	Rio de Janeiro	-22.611	3	SJU	12	S11	B	24	F	0	2.856	21	NA	NA	23	NA	1	4	27	2
1709	SJU 388	Mata Atlantica	Rio de Janeiro	-22.611	3	SJU	12	S11	B	24		NA	NA	NA	16	NA	NA	16	0	NA	NA	NA
1710	SJU 389	Mata Atlantica	Rio de Janeiro	-22.611	3	SJU	12	S11	B	24	M	1	2.822	18	NA	NA	20	NA	1	3	23	2
1711	SJU 390	Mata Atlantica	Rio de Janeiro	-22.611	3	SJU	12	S11	B	24	F	0	2.681	19	NA	NA	21	NA	1	1	22	2
1712	SJU 391	Mata Atlantica	Rio de Janeiro	-22.611	3	SJU	12	S11	B	24	F	0	2.805	19	NA	NA	21	NA	1	2	23	2
1713	SJU 392	Mata Atlantica	Rio de Janeiro	-22.611	3	SJU	12	S11	B	24	M	1	2.705	20	NA	NA	22	NA	1	2	24	2
1714	SJU 393	Mata Atlantica	Rio de Janeiro	-22.611	3	SJU	12	S11	B	24	M	1	2.865	22	NA	NA	24	NA	1	3	27	2
1715	SJU 394	Mata Atlantica	Rio de Janeiro	-22.611	3	SJU	12	S11	C	28		NA	NA	NA	NA	16	NA	16	0	NA	NA	NA
1716	SJU 395	Mata Atlantica	Rio de Janeiro	-22.611	3	SJU	12	S11	C	28	M	1	2.631	16	NA	NA	17	NA	1	2	19	1
1717	SJU 396	Mata Atlantica	Rio de Janeiro	-22.611	3	SJU	12	S11	C	28		NA	NA	NA	NA	17	NA	17	0	NA	NA	NA
1718	SJU 397	Mata Atlantica	Rio de Janeiro	-22.611	3	SJU	12	S11	C	28	M	1	2.815	18	NA	NA	19	NA	1	1	20	1
1719	SJU 398	Mata Atlantica	Rio de Janeiro	-22.611	3	SJU	12	S11	C	28		NA	NA	NA	NA	19	NA	19	0	NA	NA	NA
1720	SJU 399	Mata Atlantica	Rio de Janeiro	-22.611	3	SJU	12	S11	C	28		NA	NA	NA	NA	26	NA	26	0	NA	NA	NA
1721	SJU 400	Mata Atlantica	Rio de Janeiro	-22.611	3	SJU	12	S11	C	28		NA	NA	NA	25	NA	NA	25	0	NA	NA	NA
1722	SJU 401	Mata Atlantica	Rio de Janeiro	-22.611	3	SJU	12	S11	C	28		NA	NA	NA	23	NA	NA	23	0	NA	NA	NA
1723	SJU 402	Mata Atlantica	Rio de Janeiro	-22.611	3	SJU	12	S11	C	28		NA	NA	NA	23	NA	NA	23	0	NA	NA	NA
1724	SJU 403	Mata Atlantica	Rio de Janeiro	-22.611	3	SJU	12	S11	C	28		NA	NA	NA	21	NA	NA	21	0	NA	NA	NA
1725	SJU 404	Mata Atlantica	Rio de Janeiro	-22.611	3	SJU	12	S11	C	28		NA	NA	NA	NA	18	NA	18	0	NA	NA	NA
1726	SJU 405	Mata Atlantica	Rio de Janeiro	-22.611	3	SJU	12	S11	C	28		NA	NA	NA	NA	19	NA	19	0	NA	NA	NA
1727	SJU 406	Mata Atlantica	Rio de Janeiro	-22.611	3	SJU	12	S11	C	28		NA	NA	NA	21	NA	NA	21	0	NA	NA	NA
1728	SJU 407	Mata Atlantica	Rio de Janeiro	-22.611	3	SJU	12	S11	C	28		NA	NA	NA	19	NA	NA	19	0	NA	NA	NA
1729	SJU 408	Mata Atlantica	Rio de Janeiro	-22.611	3	SJU	12	S11	C	28		NA	NA	NA	14	NA	NA	14	0	NA	NA	NA
1730	SJU 409	Mata Atlantica	Rio de Janeiro	-22.611	3	SJU	10	S9	A	20	F	0	2.948	20	NA	NA	23	NA	1	5	28	3
1731	SJU 410	Mata Atlantica	Rio de Janeiro	-22.611	3	SJU	10	S9	A	20	F	0	3.044	23	NA	NA	26	NA	1	6	32	3
1732	SJU 411	Mata Atlantica	Rio de Janeiro	-22.611	3	SJU	10	S9	A	20	M	1	2.865	26	NA	NA	29	NA	1	4	33	3
1733	SJU 412	Mata Atlantica	Rio de Janeiro	-22.611	3	SJU	10	S9	A	20	M	1	2.647	27	NA	NA	30	NA	1	3	33	3
1734	SJU 413	Mata Atlantica	Rio de Janeiro	-22.611	3	SJU	10	S9	A	20	M	1	2.978	27	NA	NA	30	NA	1	4	34	3
1735	SJU 414	Mata Atlantica	Rio de Janeiro	-22.611	3	SJU	10	S9	A	20	F	0	2.854	21	NA	NA	24	NA	1	4	28	3
1736	SJU 415	Mata Atlantica	Rio de Janeiro	-22.611	3	SJU	10	S9	A	20	F	0	2.938	21	NA	NA	24	NA	1	4	28	3
1737	SJU 416	Mata Atlantica	Rio de Janeiro	-22.611	3	SJU	10	S9	A	20	M	1	2.912	23	NA	NA	26	NA	1	5	31	3
1738	SJU 417	Mata Atlantica	Rio de Janeiro	-22.611	3	SJU	10	S9	A	20	M	1	3.125	25	NA	NA	28	NA	1	7	35	3
1739	SJU 418	Mata Atlantica	Rio de Janeiro	-22.611	3	SJU	10	S9	A	20		NA	NA	NA	13	NA	NA	13	0	NA	NA	NA
1740	SJU 419	Mata Atlantica	Rio de Janeiro	-22.611	3	SJU	10	S9	A	20	M	1	3.017	21	NA	NA	24	NA	1	5	29	3
1741	SJU 420	Mata Atlantica	Rio de Janeiro	-22.611	3	SJU	10	S9	A	20	M	1	3.087	23	NA	NA	26	NA	1	6	32	3
1742	SJU 421	Mata Atlantica	Rio de Janeiro	-22.611	3	SJU	10	S9	A	20	M	1	3.017	24	NA	NA	27	NA	1	6	33	3
1743	SJU 422	Mata Atlantica	Rio de Janeiro	-22.611	3	SJU	10	S9	A	20	F	0	3.01	27	NA	NA	30	NA	1	5	35	3
1744	SJU 423	Mata Atlantica	Rio de Janeiro	-22.611	3	SJU	10	S9	A	20	F	0	3.11	28	NA	NA	31	NA	1	7	38	3
1745	SJU 424	Mata Atlantica	Rio de Janeiro	-22.611	3	SJU	10	S9	B	24	M	1	2.709	14	NA	NA	16	NA	1	2	18	2
1746	SJU 425	Mata Atlantica	Rio de Janeiro	-22.611	3	SJU	10	S9	B	24	F	0	2.839	17	NA	NA	19	NA	1	3	22	2
1747	SJU 426	Mata Atlantica	Rio de Janeiro	-22.611	3	SJU	10	S9	B	24	F	0	3.04	19	NA	NA	21	NA	1	3	24	2
1748	SJU 427	Mata Atlantica	Rio de Janeiro	-22.611	3	SJU	10	S9	B	24	M	1	3.007	21	NA	NA	23	NA	1	3	26	2
1749	SJU 428	Mata Atlantica	Rio de Janeiro	-22.611	3	SJU	10	S9	B	24		NA	NA	NA	15	NA	NA	15	0	NA	NA	NA
1750	SJU 429	Mata Atlantica	Rio de Janeiro	-22.611	3	SJU	10	S9	B	24	M	1	NA	19	NA	NA	21	NA	1	2	23	2
1751	SJU 430	Mata Atlantica	Rio de Janeiro	-22.611	3	SJU	10	S9	B	24		NA	NA	NA	NA	20	NA	20	0	NA	NA	NA
1752	SJU 431	Mata Atlantica	Rio de Janeiro	-22.611	3	SJU	10	S9	B	24	F	0	2.895	22	NA	NA	24	NA	1	3	27	2
1753	SJU 432	Mata Atlantica	Rio de Janeiro	-22.611	3	SJU	10	S9	B	24	F	0	2.762	23	NA	NA	25	NA	1	4	29	2
1754	SJU 434	Mata Atlantica	Rio de Janeiro	-22.611	3	SJU	10	S9	B	24	F	0	2.774	17	NA	NA	19	NA	1	4	23	2
1755	SJU 435	Mata Atlantica	Rio de Janeiro	-22.611	3	SJU	10	S9	B	24	M	1	2.742	19	NA	NA	21	NA	1	3	24	2
1756	SJU 436	Mata Atlantica	Rio de Janeiro	-22.611	3	SJU	10	S9	B	24	M	1	2.785	19	NA	NA	21	NA	1	2	23	2
1757	SJU 437	Mata Atlantica	Rio de Janeiro	-22.611	3	SJU	10	S9	B	24		NA	NA	NA	NA	23	NA	23	0	NA	NA	NA
1758	SJU 438	Mata Atlantica	Rio de Janeiro	-22.611	3	SJU	10	S9	B	24	M	1	2.787	22	NA	NA	24	NA	1	2	26	2
1759	SJU 439	Mata Atlantica	Rio de Janeiro	-22.611	3	SJU	10	S9	C	28	F	0	2.699	17	NA	NA	18	NA	1	2	20	1
1760	SJU 440	Mata Atlantica	Rio de Janeiro	-22.611	3	SJU	10	S9	C	28	M	1	2.778	23	NA	NA	25	NA	1	2	27	2
1761	SJU 441	Mata Atlantica	Rio de Janeiro	-22.611	3	SJU	10	S9	C	28		NA	NA	NA	24	NA	NA	24	0	NA	NA	NA
1762	SJU 442	Mata Atlantica	Rio de Janeiro	-22.611	3	SJU	10	S9	C	28		NA	NA	NA	19	NA	NA	19	0	NA	NA	NA
1763	SJU 443	Mata Atlantica	Rio de Janeiro	-22.611	3	SJU	10	S9	C	28		NA	NA	NA	17	NA	NA	17	0	NA	NA	NA
1764	SJU 444	Mata Atlantica	Rio de Janeiro	-22.611	3	SJU	10	S9	C	28	M	1	2.631	16	NA	NA	18	NA	1	1	19	2
1765	SJU 445	Mata Atlantica	Rio de Janeiro	-22.611	3	SJU	10	S9	C	28		NA	NA	NA	22	NA	NA	22	0	NA	NA	NA
1766	SJU 446	Mata Atlantica	Rio de Janeiro	-22.611	3	SJU	10	S9	C	28		NA	NA	NA	22	NA	NA	22	0	NA	NA	NA
1767	SJU 447	Mata Atlantica	Rio de Janeiro	-22.611	3	SJU	10	S9	C	28		NA	NA	NA	20	NA	NA	20	0	NA	NA	NA
1768	SJU 448	Mata Atlantica	Rio de Janeiro	-22.611	3	SJU	10	S9	C	28		NA	NA	NA	20	NA	NA	20	0	NA	NA	NA
1769	SJU 449	Mata Atlantica	Rio de Janeiro	-22.611	3	SJU	10	S9	C	28		NA	NA	NA	22	NA	NA	22	0	NA	NA	NA
1770	SJU 450	Mata Atlantica	Rio de Janeiro	-22.611	3	SJU	10	S9	C	28		NA	NA	NA	19	NA	NA	19	0	NA	NA	NA
1771	SJU 451	Mata Atlantica	Rio de Janeiro	-22.611	3	SJU	10	S9	C	28		NA	NA	NA	19	NA	NA	19	0	NA	NA	NA
1772	SJU 452	Mata Atlantica	Rio de Janeiro	-22.611	3	SJU	10	S9	C	28		NA	NA	NA	18	NA	NA	18	0	NA	NA	NA
1773	SJU 453	Mata Atlantica	Rio de Janeiro	-22.611	3	SJU	10	S9	C	28		NA	NA	NA	17	NA	NA	17	0	NA	NA	NA
1774	SJU 454	Mata Atlantica	Rio de Janeiro	-22.611	3	SJU	11	S10	A	20	F	0	3.007	19	NA	NA	23	NA	1	4	27	4
1775	SJU 455	Mata Atlantica	Rio de Janeiro	-22.611	3	SJU	11	S10	A	20	M	1	3.119	23	NA	NA	26	NA	1	5	31	3
1776	SJU 456	Mata Atlantica	Rio de Janeiro	-22.611	3	SJU	11	S10	A	20	F	0	2.99	26	NA	NA	29	NA	1	4	33	3
1777	SJU 457	Mata Atlantica	Rio de Janeiro	-22.611	3	SJU	11	S10	A	20	F	0	3.103	27	NA	NA	30	NA	1	7	37	3
1778	SJU 458	Mata Atlantica	Rio de Janeiro	-22.611	3	SJU	11	S10	A	20		NA	NA	NA	NA	30	NA	30	0	NA	NA	NA
1779	SJU 459	Mata Atlantica	Rio de Janeiro	-22.611	3	SJU	11	S10	A	20	M	1	3.093	20	NA	NA	23	NA	1	5	28	3
1780	SJU 460	Mata Atlantica	Rio de Janeiro	-22.611	3	SJU	11	S10	A	20	M	1	3.164	23	NA	NA	26	NA	1	5	31	3
1781	SJU 461	Mata Atlantica	Rio de Janeiro	-22.611	3	SJU	11	S10	A	20	F	0	3.137	29	NA	NA	32	NA	1	5	37	3
1782	SJU 462	Mata Atlantica	Rio de Janeiro	-22.611	3	SJU	11	S10	A	20		NA	NA	NA	27	NA	NA	27	0	NA	NA	NA
1783	SJU 463	Mata Atlantica	Rio de Janeiro	-22.611	3	SJU	11	S10	A	20		NA	NA	NA	20	NA	NA	20	0	NA	NA	NA
1784	SJU 464	Mata Atlantica	Rio de Janeiro	-22.611	3	SJU	11	S10	A	20	F	0	3.175	20	NA	NA	23	NA	1	5	28	3
1785	SJU 465	Mata Atlantica	Rio de Janeiro	-22.611	3	SJU	11	S10	A	20	F	0	3.345	23	NA	NA	26	NA	1	6	32	3
1786	SJU 466	Mata Atlantica	Rio de Janeiro	-22.611	3	SJU	11	S10	A	20		NA	NA	NA	17	NA	NA	17	0	NA	NA	NA
1787	SJU 467	Mata Atlantica	Rio de Janeiro	-22.611	3	SJU	11	S10	A	20		NA	NA	NA	9	NA	NA	9	0	NA	NA	NA
1788	SJU 468	Mata Atlantica	Rio de Janeiro	-22.611	3	SJU	11	S10	A	20		NA	NA	NA	7	NA	NA	7	0	NA	NA	NA
1789	SJU 469	Mata Atlantica	Rio de Janeiro	-22.611	3	SJU	11	S10	B	24	M	1	2.721	17	NA	NA	19	NA	1	2	21	2
1790	SJU 470	Mata Atlantica	Rio de Janeiro	-22.611	3	SJU	11	S10	B	24	F	0	2.823	18	NA	NA	20	NA	1	2	22	2
1791	SJU 471	Mata Atlantica	Rio de Janeiro	-22.611	3	SJU	11	S10	B	24		NA	NA	NA	NA	20	NA	20	0	NA	NA	NA
1792	SJU 472	Mata Atlantica	Rio de Janeiro	-22.611	3	SJU	11	S10	B	24	F	0	2.783	21	NA	NA	23	NA	1	3	26	2
1793	SJU 473	Mata Atlantica	Rio de Janeiro	-22.611	3	SJU	11	S10	B	24	M	1	2.805	21	NA	NA	23	NA	1	3	26	2
1794	SJU 474	Mata Atlantica	Rio de Janeiro	-22.611	3	SJU	11	S10	B	24		NA	NA	NA	NA	17	NA	17	0	NA	NA	NA
1795	SJU 475	Mata Atlantica	Rio de Janeiro	-22.611	3	SJU	11	S10	B	24	M	1	2.599	20	NA	NA	22	NA	1	3	25	2
1796	SJU 476	Mata Atlantica	Rio de Janeiro	-22.611	3	SJU	11	S10	B	24	F	0	2.786	20	NA	NA	22	NA	1	2	24	2
1797	SJU 477	Mata Atlantica	Rio de Janeiro	-22.611	3	SJU	11	S10	B	24		NA	NA	NA	NA	21	NA	21	0	NA	NA	NA
1798	SJU 478	Mata Atlantica	Rio de Janeiro	-22.611	3	SJU	11	S10	B	24		NA	NA	NA	NA	23	NA	23	0	NA	NA	NA
1799	SJU 479	Mata Atlantica	Rio de Janeiro	-22.611	3	SJU	11	S10	B	24	M	1	2.722	16	NA	NA	17	NA	1	3	20	1
1800	SJU 480	Mata Atlantica	Rio de Janeiro	-22.611	3	SJU	11	S10	B	24	M	1	2.807	16	NA	NA	18	NA	1	2	20	2
1801	SJU 481	Mata Atlantica	Rio de Janeiro	-22.611	3	SJU	11	S10	B	24	M	1	2.76	18	NA	NA	20	NA	1	2	22	2
1802	SJU 482	Mata Atlantica	Rio de Janeiro	-22.611	3	SJU	11	S10	B	24	M	1	2.809	18	NA	NA	20	NA	1	2	22	2
1803	SJU 483	Mata Atlantica	Rio de Janeiro	-22.611	3	SJU	11	S10	B	24		NA	NA	NA	16	NA	NA	16	0	NA	NA	NA
1804	SJU 484	Mata Atlantica	Rio de Janeiro	-22.611	3	SJU	11	S10	C	28		NA	NA	NA	NA	17	NA	17	0	NA	NA	NA
1805	SJU 485	Mata Atlantica	Rio de Janeiro	-22.611	3	SJU	11	S10	C	28	M	1	2.53	15	NA	NA	17	NA	1	1	18	2
1806	SJU 486	Mata Atlantica	Rio de Janeiro	-22.611	3	SJU	11	S10	C	28		NA	NA	NA	21	NA	NA	21	0	NA	NA	NA
1807	SJU 487	Mata Atlantica	Rio de Janeiro	-22.611	3	SJU	11	S10	C	28		NA	NA	NA	20	NA	NA	20	0	NA	NA	NA
1808	SJU 488	Mata Atlantica	Rio de Janeiro	-22.611	3	SJU	11	S10	C	28		NA	NA	NA	15	NA	NA	15	0	NA	NA	NA
1809	SJU 489	Mata Atlantica	Rio de Janeiro	-22.611	3	SJU	11	S10	C	28		NA	NA	NA	19	NA	NA	19	0	NA	NA	NA
1810	SJU 490	Mata Atlantica	Rio de Janeiro	-22.611	3	SJU	11	S10	C	28		NA	NA	NA	17	NA	NA	17	0	NA	NA	NA
1811	SJU 491	Mata Atlantica	Rio de Janeiro	-22.611	3	SJU	11	S10	C	28		NA	NA	NA	17	NA	NA	17	0	NA	NA	NA
1812	SJU 492	Mata Atlantica	Rio de Janeiro	-22.611	3	SJU	11	S10	C	28		NA	NA	NA	15	NA	NA	15	0	NA	NA	NA
1813	SJU 493	Mata Atlantica	Rio de Janeiro	-22.611	3	SJU	11	S10	C	28		NA	NA	NA	15	NA	NA	15	0	NA	NA	NA
1814	SJU 494	Mata Atlantica	Rio de Janeiro	-22.611	3	SJU	11	S10	C	28		NA	NA	NA	NA	14	NA	14	0	NA	NA	NA
1815	SJU 495	Mata Atlantica	Rio de Janeiro	-22.611	3	SJU	11	S10	C	28		NA	NA	NA	NA	19	NA	19	0	NA	NA	NA
1816	SJU 496	Mata Atlantica	Rio de Janeiro	-22.611	3	SJU	11	S10	C	28		NA	NA	NA	20	NA	NA	20	0	NA	NA	NA
1817	SJU 497	Mata Atlantica	Rio de Janeiro	-22.611	3	SJU	11	S10	C	28		NA	NA	NA	20	NA	NA	20	0	NA	NA	NA
1818	SJU 498	Mata Atlantica	Rio de Janeiro	-22.611	3	SJU	11	S10	C	28		NA	NA	NA	19	NA	NA	19	0	NA	NA	NA
1819	TLC 104	Cerrado	Tocantins	-10.7	2	TLC	74	T5	A	20	M	1	2.674	17	NA	NA	19	NA	1	4	23	2
1820	TLC 105	Cerrado	Tocantins	-10.7	2	TLC	74	T5	A	20	F	0	2.786	18	NA	NA	20	NA	1	5	25	2
1821	TLC 106	Cerrado	Tocantins	-10.7	2	TLC	74	T5	A	20	M	1	2.839	19	NA	NA	22	NA	1	3	25	3
1822	TLC 107	Cerrado	Tocantins	-10.7	2	TLC	74	T5	A	20		NA	NA	NA	20	NA	NA	20	0	NA	NA	NA
1823	TLC 108	Cerrado	Tocantins	-10.7	2	TLC	74	T5	A	20		NA	NA	NA	12	NA	NA	12	0	NA	NA	NA
1824	TLC 109	Cerrado	Tocantins	-10.7	2	TLC	74	T5	A	20	M	1	2.759	18	NA	NA	21	NA	1	3	24	3
1825	TLC 110	Cerrado	Tocantins	-10.7	2	TLC	74	T5	A	20	F	0	2.805	19	NA	NA	22	NA	1	3	25	3
1826	TLC 111	Cerrado	Tocantins	-10.7	2	TLC	74	T5	A	20	M	1	2.864	20	NA	NA	22	NA	1	4	26	2
1827	TLC 112	Cerrado	Tocantins	-10.7	2	TLC	74	T5	A	20	M	1	2.901	20	NA	NA	23	NA	1	3	26	3
1828	TLC 113	Cerrado	Tocantins	-10.7	2	TLC	74	T5	A	20	M	1	3.001	22	NA	NA	24	NA	1	4	28	2
1829	TLC 114	Cerrado	Tocantins	-10.7	2	TLC	74	T5	A	20	M	1	2.848	21	NA	NA	23	NA	1	3	26	2
1830	TLC 115	Cerrado	Tocantins	-10.7	2	TLC	74	T5	A	20		NA	NA	NA	NA	23	NA	23	0	NA	NA	NA
1831	TLC 116	Cerrado	Tocantins	-10.7	2	TLC	74	T5	A	20	M	1	2.845	21	NA	NA	23	NA	1	3	26	2
1832	TLC 117	Cerrado	Tocantins	-10.7	2	TLC	74	T5	A	20		NA	NA	NA	25	NA	NA	25	0	NA	NA	NA
1833	TLC 118	Cerrado	Tocantins	-10.7	2	TLC	74	T5	A	20		NA	NA	NA	19	NA	NA	19	0	NA	NA	NA
1834	TLC 119	Cerrado	Tocantins	-10.7	2	TLC	74	T5	B	24	M	1	2.665	16	NA	NA	19	NA	1	1	20	3
1835	TLC 120	Cerrado	Tocantins	-10.7	2	TLC	74	T5	B	24	M	1	2.789	17	NA	NA	20	NA	1	1	21	3
1836	TLC 121	Cerrado	Tocantins	-10.7	2	TLC	74	T5	B	24	M	1	2.82	18	NA	NA	20	NA	1	3	23	2
1837	TLC 122	Cerrado	Tocantins	-10.7	2	TLC	74	T5	B	24		NA	NA	NA	20	NA	NA	20	0	NA	NA	NA
1838	TLC 123	Cerrado	Tocantins	-10.7	2	TLC	74	T5	B	24		NA	NA	NA	14	NA	NA	14	0	NA	NA	NA
1839	TLC 124	Cerrado	Tocantins	-10.7	2	TLC	74	T5	B	24	M	1	NA	17	NA	NA	19	NA	1	2	21	2
1840	TLC 125	Cerrado	Tocantins	-10.7	2	TLC	74	T5	B	24	M	1	2.872	19	NA	NA	21	NA	1	2	23	2
1841	TLC 126	Cerrado	Tocantins	-10.7	2	TLC	74	T5	B	24	M	1	2.712	19	NA	NA	20	NA	1	3	23	1
1842	TLC 127	Cerrado	Tocantins	-10.7	2	TLC	74	T5	B	24		NA	NA	NA	22	NA	NA	22	0	NA	NA	NA
1843	TLC 128	Cerrado	Tocantins	-10.7	2	TLC	74	T5	B	24		NA	NA	NA	22	NA	NA	22	0	NA	NA	NA
1844	TLC 129	Cerrado	Tocantins	-10.7	2	TLC	74	T5	B	24	M	1	2.694	18	NA	NA	19	NA	1	3	22	1
1845	TLC 130	Cerrado	Tocantins	-10.7	2	TLC	74	T5	B	24	F	0	2.607	20	NA	NA	22	NA	1	2	24	2
1846	TLC 131	Cerrado	Tocantins	-10.7	2	TLC	74	T5	B	24	F	0	2.801	21	NA	NA	23	NA	1	2	25	2
1847	TLC 132	Cerrado	Tocantins	-10.7	2	TLC	74	T5	B	24	F	0	2.725	22	NA	NA	24	NA	1	2	26	2
1848	TLC 133	Cerrado	Tocantins	-10.7	2	TLC	74	T5	B	24		NA	NA	NA	NA	26	NA	26	0	NA	NA	NA
1849	TLC 134	Cerrado	Tocantins	-10.7	2	TLC	74	T5	C	28	M	1	2.571	12	NA	NA	13	NA	1	2	15	1
1850	TLC 135	Cerrado	Tocantins	-10.7	2	TLC	74	T5	C	28	M	1	2.558	15	NA	NA	17	NA	1	1	18	2
1851	TLC 136	Cerrado	Tocantins	-10.7	2	TLC	74	T5	C	28	F	0	2.615	17	NA	NA	18	NA	1	2	20	1
1852	TLC 137	Cerrado	Tocantins	-10.7	2	TLC	74	T5	C	28	F	0	2.593	17	NA	NA	18	NA	1	2	20	1
1853	TLC 138	Cerrado	Tocantins	-10.7	2	TLC	74	T5	C	28		NA	NA	NA	15	NA	NA	15	0	NA	NA	NA
1854	TLC 139	Cerrado	Tocantins	-10.7	2	TLC	74	T5	C	28	F	0	2.49	16	NA	NA	17	NA	1	2	19	1
1855	TLC 140	Cerrado	Tocantins	-10.7	2	TLC	74	T5	C	28		NA	NA	NA	21	NA	NA	21	0	NA	NA	NA
1856	TLC 141	Cerrado	Tocantins	-10.7	2	TLC	74	T5	C	28		NA	NA	NA	20	NA	NA	20	0	NA	NA	NA
1857	TLC 142	Cerrado	Tocantins	-10.7	2	TLC	74	T5	C	28		NA	NA	NA	18	NA	NA	18	0	NA	NA	NA
1858	TLC 143	Cerrado	Tocantins	-10.7	2	TLC	74	T5	C	28		NA	NA	NA	17	NA	NA	17	0	NA	NA	NA
1859	TLC 144	Cerrado	Tocantins	-10.7	2	TLC	74	T5	C	28	M	1	2.479	16	NA	NA	17	NA	1	2	19	1
1860	TLC 145	Cerrado	Tocantins	-10.7	2	TLC	74	T5	C	28	F	0	2.515	19	NA	NA	20	NA	1	2	22	1
1861	TLC 146	Cerrado	Tocantins	-10.7	2	TLC	74	T5	C	28	F	0	2.507	22	NA	NA	24	NA	1	1	25	2
1862	TLC 147	Cerrado	Tocantins	-10.7	2	TLC	74	T5	C	28		NA	NA	NA	NA	24	NA	24	0	NA	NA	NA
1863	TLC 148	Cerrado	Tocantins	-10.7	2	TLC	74	T5	C	28		NA	NA	NA	19	NA	NA	19	0	NA	NA	NA
1864	TLC 149	Cerrado	Tocantins	-10.7	2	TLC	75	T6	A	20	M	1	2.729	16	NA	NA	19	NA	1	3	22	3
1865	TLC 150	Cerrado	Tocantins	-10.7	2	TLC	75	T6	A	20	F	0	2.726	21	NA	NA	23	NA	1	4	27	2
1866	TLC 151	Cerrado	Tocantins	-10.7	2	TLC	75	T6	A	20	F	0	2.851	23	NA	NA	26	NA	1	3	29	3
1867	TLC 152	Cerrado	Tocantins	-10.7	2	TLC	75	T6	A	20		NA	NA	NA	NA	25	NA	25	0	NA	NA	NA
1868	TLC 153	Cerrado	Tocantins	-10.7	2	TLC	75	T6	A	20		NA	NA	NA	21	NA	NA	21	0	NA	NA	NA
1869	TLC 154	Cerrado	Tocantins	-10.7	2	TLC	75	T6	A	20	F	0	NA	18	NA	NA	21	NA	1	3	24	3
1870	TLC 155	Cerrado	Tocantins	-10.7	2	TLC	75	T6	A	20	M	1	2.854	18	NA	NA	20	NA	1	4	24	2
1871	TLC 156	Cerrado	Tocantins	-10.7	2	TLC	75	T6	A	20	M	1	2.814	20	NA	NA	22	NA	1	3	25	2
1872	TLC 157	Cerrado	Tocantins	-10.7	2	TLC	75	T6	A	20	F	0	2.748	20	NA	NA	22	NA	1	5	27	2
1873	TLC 158	Cerrado	Tocantins	-10.7	2	TLC	75	T6	A	20		NA	NA	NA	26	NA	NA	26	0	NA	NA	NA
1874	TLC 159	Cerrado	Tocantins	-10.7	2	TLC	75	T6	A	20	F	0	2.724	20	NA	NA	23	NA	1	4	27	3
1875	TLC 160	Cerrado	Tocantins	-10.7	2	TLC	75	T6	A	20	F	0	NA	21	NA	NA	23	NA	1	3	26	2
1876	TLC 161	Cerrado	Tocantins	-10.7	2	TLC	75	T6	A	20	F	0	2.791	21	NA	NA	23	NA	1	4	27	2
1877	TLC 162	Cerrado	Tocantins	-10.7	2	TLC	75	T6	A	20	F	0	2.746	23	NA	NA	26	NA	1	3	29	3
1878	TLC 163	Cerrado	Tocantins	-10.7	2	TLC	75	T6	A	20	M	1	2.855	25	NA	NA	27	NA	1	4	31	2
1879	TLC 164	Cerrado	Tocantins	-10.7	2	TLC	75	T6	B	24	M	1	2.708	15	NA	NA	17	NA	1	2	19	2
1880	TLC 165	Cerrado	Tocantins	-10.7	2	TLC	75	T6	B	24	M	1	2.768	18	NA	NA	20	NA	1	2	22	2
1881	TLC 166	Cerrado	Tocantins	-10.7	2	TLC	75	T6	B	24	F	0	2.75	21	NA	NA	22	NA	1	3	25	1
1882	TLC 167	Cerrado	Tocantins	-10.7	2	TLC	75	T6	B	24		NA	NA	NA	18	NA	NA	18	0	NA	NA	NA
1883	TLC 168	Cerrado	Tocantins	-10.7	2	TLC	75	T6	B	24		NA	NA	NA	16	NA	NA	16	0	NA	NA	NA
1884	TLC 170	Cerrado	Tocantins	-10.7	2	TLC	75	T6	B	24		NA	NA	NA	17	NA	NA	17	0	NA	NA	NA
1885	TLC 171	Cerrado	Tocantins	-10.7	2	TLC	75	T6	B	24		NA	NA	NA	17	NA	NA	17	0	NA	NA	NA
1886	TLC 172	Cerrado	Tocantins	-10.7	2	TLC	75	T6	B	24		NA	NA	NA	17	NA	NA	17	0	NA	NA	NA
1887	TLC 173	Cerrado	Tocantins	-10.7	2	TLC	75	T6	B	24		NA	NA	NA	16	NA	NA	16	0	NA	NA	NA
1888	TLC 174	Cerrado	Tocantins	-10.7	2	TLC	75	T6	B	24		NA	NA	NA	NA	18	NA	18	0	NA	NA	NA
1889	TLC 175	Cerrado	Tocantins	-10.7	2	TLC	75	T6	B	24	F	0	2.693	17	NA	NA	19	NA	1	3	22	2
1890	TLC 176	Cerrado	Tocantins	-10.7	2	TLC	75	T6	B	24	F	0	2.668	18	NA	NA	20	NA	1	3	23	2
1891	TLC 177	Cerrado	Tocantins	-10.7	2	TLC	75	T6	B	24	F	0	2.801	21	NA	NA	23	NA	1	3	26	2
1892	TLC 178	Cerrado	Tocantins	-10.7	2	TLC	75	T6	B	24	F	0	2.798	22	NA	NA	24	NA	1	3	27	2
1893	TLC 179	Cerrado	Tocantins	-10.7	2	TLC	75	T6	C	28	F	0	2.532	14	NA	NA	15	NA	1	2	17	1
1894	TLC 180	Cerrado	Tocantins	-10.7	2	TLC	75	T6	C	28	F	0	NA	16	NA	NA	17	NA	1	2	19	1
1895	TLC 181	Cerrado	Tocantins	-10.7	2	TLC	75	T6	C	28		NA	NA	NA	20	NA	NA	20	0	NA	NA	NA
1896	TLC 182	Cerrado	Tocantins	-10.7	2	TLC	75	T6	C	28		NA	NA	NA	20	NA	NA	20	0	NA	NA	NA
1897	TLC 183	Cerrado	Tocantins	-10.7	2	TLC	75	T6	C	28		NA	NA	NA	17	NA	NA	17	0	NA	NA	NA
1898	TLC 184	Cerrado	Tocantins	-10.7	2	TLC	75	T6	C	28	F	0	2.398	13	NA	NA	14	NA	1	2	16	1
1899	TLC 185	Cerrado	Tocantins	-10.7	2	TLC	75	T6	C	28	M	1	2.49	17	NA	NA	18	NA	1	1	19	1
1900	TLC 186	Cerrado	Tocantins	-10.7	2	TLC	75	T6	C	28	M	1	2.48	19	NA	NA	20	NA	1	2	22	1
1901	TLC 187	Cerrado	Tocantins	-10.7	2	TLC	75	T6	C	28	M	1	2.64	19	NA	NA	21	NA	1	1	22	2
1902	TLC 188	Cerrado	Tocantins	-10.7	2	TLC	75	T6	C	28	M	1	2.718	19	NA	NA	20	NA	1	2	22	1
1903	TLC 189	Cerrado	Tocantins	-10.7	2	TLC	75	T6	C	28	M	1	2.587	19	NA	NA	20	NA	1	2	22	1
1904	TLC 190	Cerrado	Tocantins	-10.7	2	TLC	75	T6	C	28	M	1	2.66	20	NA	NA	21	NA	1	1	22	1
1905	TLC 191	Cerrado	Tocantins	-10.7	2	TLC	75	T6	C	28		NA	NA	NA	20	NA	NA	20	0	NA	NA	NA
1906	TLC 192	Cerrado	Tocantins	-10.7	2	TLC	75	T6	C	28		NA	NA	NA	18	NA	NA	18	0	NA	NA	NA
1907	TLC 193	Cerrado	Tocantins	-10.7	2	TLC	75	T6	C	28		NA	NA	NA	16	NA	NA	16	0	NA	NA	NA
1908	TLC 194	Cerrado	Tocantins	-10.7	2	TLC	76	T7	A	20	M	1	2.487	20	NA	NA	23	NA	1	4	27	3
1909	TLC 195	Cerrado	Tocantins	-10.7	2	TLC	76	T7	A	20	F	0	2.896	23	NA	NA	25	NA	1	4	29	2
1910	TLC 196	Cerrado	Tocantins	-10.7	2	TLC	76	T7	A	20	M	1	2.515	24	NA	NA	26	NA	1	3	29	2
1911	TLC 197	Cerrado	Tocantins	-10.7	2	TLC	76	T7	A	20	F	0	2.56	24	NA	NA	26	NA	1	4	30	2
1912	TLC 198	Cerrado	Tocantins	-10.7	2	TLC	76	T7	A	20	F	0	2.678	24	NA	NA	27	NA	1	4	31	3
1913	TLC 199	Cerrado	Tocantins	-10.7	2	TLC	76	T7	A	20		NA	NA	NA	17	NA	NA	17	0	NA	NA	NA
1914	TLC 200	Cerrado	Tocantins	-10.7	2	TLC	76	T7	A	20		NA	NA	NA	17	NA	NA	17	0	NA	NA	NA
1915	TLC 201	Cerrado	Tocantins	-10.7	2	TLC	76	T7	A	20		NA	NA	NA	17	NA	NA	17	0	NA	NA	NA
1916	TLC 202	Cerrado	Tocantins	-10.7	2	TLC	76	T7	A	20		NA	NA	NA	17	NA	NA	17	0	NA	NA	NA
1917	TLC 203	Cerrado	Tocantins	-10.7	2	TLC	76	T7	A	20		NA	NA	NA	13	NA	NA	13	0	NA	NA	NA
1918	TLC 204	Cerrado	Tocantins	-10.7	2	TLC	76	T7	A	20	M	1	2.739	20	NA	NA	22	NA	1	4	26	2
1919	TLC 205	Cerrado	Tocantins	-10.7	2	TLC	76	T7	A	20	M	1	2.682	22	NA	NA	25	NA	1	3	28	3
1920	TLC 206	Cerrado	Tocantins	-10.7	2	TLC	76	T7	A	20	M	1	2.768	23	NA	NA	26	NA	1	3	29	3
1921	TLC 207	Cerrado	Tocantins	-10.7	2	TLC	76	T7	A	20	F	0	2.644	24	NA	NA	26	NA	1	4	30	2
1922	TLC 208	Cerrado	Tocantins	-10.7	2	TLC	76	T7	A	20		NA	NA	NA	13	NA	NA	13	0	NA	NA	NA
1923	TLC 209	Cerrado	Tocantins	-10.7	2	TLC	76	T7	B	24	M	1	2.779	18	NA	NA	20	NA	1	3	23	2
1924	TLC 210	Cerrado	Tocantins	-10.7	2	TLC	76	T7	B	24	F	0	2.696	18	NA	NA	20	NA	1	3	23	2
1925	TLC 211	Cerrado	Tocantins	-10.7	2	TLC	76	T7	B	24	F	0	NA	19	NA	NA	21	NA	1	2	23	2
1926	TLC 213	Cerrado	Tocantins	-10.7	2	TLC	76	T7	B	24		NA	NA	NA	17	NA	NA	17	0	NA	NA	NA
1927	TLC 214	Cerrado	Tocantins	-10.7	2	TLC	76	T7	B	24	M	1	2.676	18	NA	NA	20	NA	1	2	22	2
1928	TLC 215	Cerrado	Tocantins	-10.7	2	TLC	76	T7	B	24	F	0	2.48	19	NA	NA	21	NA	1	2	23	2
1929	TLC 216	Cerrado	Tocantins	-10.7	2	TLC	76	T7	B	24	F	0	NA	20	NA	NA	22	NA	1	0	22	2
1930	TLC 217	Cerrado	Tocantins	-10.7	2	TLC	76	T7	B	24	F	0	2.759	21	NA	NA	23	NA	1	3	26	2
1931	TLC 218	Cerrado	Tocantins	-10.7	2	TLC	76	T7	B	24	F	0	2.62	23	NA	NA	24	NA	1	3	27	1
1932	TLC 219	Cerrado	Tocantins	-10.7	2	TLC	76	T7	B	24	M	1	2.827	20	NA	NA	22	NA	1	2	24	2
1933	TLC 220	Cerrado	Tocantins	-10.7	2	TLC	76	T7	B	24		NA	NA	NA	17	NA	NA	17	0	NA	NA	NA
1934	TLC 221	Cerrado	Tocantins	-10.7	2	TLC	76	T7	B	24		NA	NA	NA	17	NA	NA	17	0	NA	NA	NA
1935	TLC 222	Cerrado	Tocantins	-10.7	2	TLC	76	T7	B	24		NA	NA	NA	17	NA	NA	17	0	NA	NA	NA
1936	TLC 223	Cerrado	Tocantins	-10.7	2	TLC	76	T7	B	24		NA	NA	NA	17	NA	NA	17	0	NA	NA	NA
1937	TLC 224	Cerrado	Tocantins	-10.7	2	TLC	76	T7	C	28	M	1	2.528	17	NA	NA	18	NA	1	2	20	1
1938	TLC 225	Cerrado	Tocantins	-10.7	2	TLC	76	T7	C	28	M	1	2.673	20	NA	NA	21	NA	1	2	23	1
1939	TLC 226	Cerrado	Tocantins	-10.7	2	TLC	76	T7	C	28	F	0	2.689	21	NA	NA	22	NA	1	2	24	1
1940	TLC 227	Cerrado	Tocantins	-10.7	2	TLC	76	T7	C	28		NA	NA	NA	19	NA	NA	19	0	NA	NA	NA
1941	TLC 228	Cerrado	Tocantins	-10.7	2	TLC	76	T7	C	28		NA	NA	NA	17	NA	NA	17	0	NA	NA	NA
1942	TLC 229	Cerrado	Tocantins	-10.7	2	TLC	76	T7	C	28	F	0	2.399	15	NA	NA	16	NA	1	2	18	1
1943	TLC 230	Cerrado	Tocantins	-10.7	2	TLC	76	T7	C	28	M	1	2.603	15	NA	NA	16	NA	1	2	18	1
1944	TLC 231	Cerrado	Tocantins	-10.7	2	TLC	76	T7	C	28	F	0	2.464	19	NA	NA	20	NA	1	2	22	1
1945	TLC 232	Cerrado	Tocantins	-10.7	2	TLC	76	T7	C	28		NA	NA	NA	18	NA	NA	18	0	NA	NA	NA
1946	TLC 233	Cerrado	Tocantins	-10.7	2	TLC	76	T7	C	28		NA	NA	NA	13	NA	NA	13	0	NA	NA	NA
1947	TLC 234	Cerrado	Tocantins	-10.7	2	TLC	76	T7	C	28	F	0	2.449	15	NA	NA	17	NA	1	1	18	2
1948	TLC 235	Cerrado	Tocantins	-10.7	2	TLC	76	T7	C	28		NA	NA	NA	NA	19	NA	19	0	NA	NA	NA
1949	TLC 236	Cerrado	Tocantins	-10.7	2	TLC	76	T7	C	28	F	0	2.478	19	NA	NA	20	NA	1	2	22	1
1950	TLC 237	Cerrado	Tocantins	-10.7	2	TLC	76	T7	C	28	F	0	2.507	20	NA	NA	21	NA	1	2	23	1
1951	TLC 238	Cerrado	Tocantins	-10.7	2	TLC	76	T7	C	28		NA	NA	NA	NA	24	NA	24	0	NA	NA	NA
1952	TLC 239	Cerrado	Tocantins	-10.7	2	TLC	82	T11	A	20	M	1	2.68	17	NA	NA	20	NA	1	2	22	3
1953	TLC 240	Cerrado	Tocantins	-10.7	2	TLC	82	T11	A	20	F	0	2.631	18	NA	NA	21	NA	1	4	25	3
1954	TLC 241	Cerrado	Tocantins	-10.7	2	TLC	82	T11	A	20	M	1	2.664	18	NA	NA	20	NA	1	3	23	2
1955	TLC 242	Cerrado	Tocantins	-10.7	2	TLC	82	T11	A	20	M	1	2.924	20	NA	NA	23	NA	1	2	25	3
1956	TLC 243	Cerrado	Tocantins	-10.7	2	TLC	82	T11	A	20	M	1	2.89	21	NA	NA	24	NA	1	3	27	3
1957	TLC 244	Cerrado	Tocantins	-10.7	2	TLC	82	T11	A	20	F	0	2.544	19	NA	NA	21	NA	1	4	25	2
1958	TLC 245	Cerrado	Tocantins	-10.7	2	TLC	82	T11	A	20	M	1	2.594	19	NA	NA	21	NA	1	3	24	2
1959	TLC 246	Cerrado	Tocantins	-10.7	2	TLC	82	T11	A	20		NA	NA	NA	NA	22	NA	22	0	NA	NA	NA
1960	TLC 247	Cerrado	Tocantins	-10.7	2	TLC	82	T11	A	20	F	0	2.526	22	NA	NA	23	NA	1	2	25	1
1961	TLC 248	Cerrado	Tocantins	-10.7	2	TLC	82	T11	A	20	F	0	2.917	25	NA	NA	27	NA	1	5	32	2
1962	TLC 249	Cerrado	Tocantins	-10.7	2	TLC	82	T11	A	20	F	0	2.572	19	NA	NA	22	NA	1	2	24	3
1963	TLC 250	Cerrado	Tocantins	-10.7	2	TLC	82	T11	A	20	F	0	2.525	23	NA	NA	25	NA	1	4	29	2
1964	TLC 251	Cerrado	Tocantins	-10.7	2	TLC	82	T11	A	20	F	0	2.685	23	NA	NA	26	NA	1	3	29	3
1965	TLC 252	Cerrado	Tocantins	-10.7	2	TLC	82	T11	A	20	F	0	2.648	24	NA	NA	26	NA	1	4	30	2
1966	TLC 253	Cerrado	Tocantins	-10.7	2	TLC	82	T11	A	20	M	1	2.794	24	NA	NA	27	NA	1	4	31	3
1967	TLC 254	Cerrado	Tocantins	-10.7	2	TLC	82	T11	B	24	M	1	2.702	17	NA	NA	19	NA	1	3	22	2
1968	TLC 255	Cerrado	Tocantins	-10.7	2	TLC	82	T11	B	24	M	1	2.593	18	NA	NA	20	NA	1	2	22	2
1969	TLC 256	Cerrado	Tocantins	-10.7	2	TLC	82	T11	B	24	F	0	2.599	19	NA	NA	21	NA	1	2	23	2
1970	TLC 257	Cerrado	Tocantins	-10.7	2	TLC	82	T11	B	24	M	1	2.609	20	NA	NA	21	NA	1	2	23	1
1971	TLC 258	Cerrado	Tocantins	-10.7	2	TLC	82	T11	B	24		NA	NA	NA	20	NA	NA	20	0	NA	NA	NA
1972	TLC 259	Cerrado	Tocantins	-10.7	2	TLC	82	T11	B	24	M	1	NA	17	NA	NA	19	NA	1	2	21	2
1973	TLC 260	Cerrado	Tocantins	-10.7	2	TLC	82	T11	B	24	M	1	2.536	18	NA	NA	20	NA	1	2	22	2
1974	TLC 261	Cerrado	Tocantins	-10.7	2	TLC	82	T11	B	24	F	0	2.526	19	NA	NA	20	NA	1	3	23	1
1975	TLC 262	Cerrado	Tocantins	-10.7	2	TLC	82	T11	B	24	M	1	2.847	20	NA	NA	22	NA	1	2	24	2
1976	TLC 263	Cerrado	Tocantins	-10.7	2	TLC	82	T11	B	24		NA	NA	NA	12	NA	NA	12	0	NA	NA	NA
1977	TLC 264	Cerrado	Tocantins	-10.7	2	TLC	82	T11	B	24	F	0	2.395	21	NA	NA	22	NA	1	2	24	1
1978	TLC 265	Cerrado	Tocantins	-10.7	2	TLC	82	T11	B	24	F	0	2.402	21	NA	NA	22	NA	1	3	25	1
1979	TLC 266	Cerrado	Tocantins	-10.7	2	TLC	82	T11	B	24	F	0	2.533	22	NA	NA	24	NA	1	2	26	2
1980	TLC 267	Cerrado	Tocantins	-10.7	2	TLC	82	T11	B	24	F	0	2.617	23	NA	NA	24	NA	1	2	26	1
1981	TLC 268	Cerrado	Tocantins	-10.7	2	TLC	82	T11	B	24		NA	NA	NA	21	NA	NA	21	0	NA	NA	NA
1982	TLC 269	Cerrado	Tocantins	-10.7	2	TLC	82	T11	C	28		NA	NA	NA	NA	17	NA	17	0	NA	NA	NA
1983	TLC 270	Cerrado	Tocantins	-10.7	2	TLC	82	T11	C	28		NA	NA	NA	NA	18	NA	18	0	NA	NA	NA
1984	TLC 271	Cerrado	Tocantins	-10.7	2	TLC	82	T11	C	28	F	0	2.699	22	NA	NA	23	NA	1	2	25	1
1985	TLC 272	Cerrado	Tocantins	-10.7	2	TLC	82	T11	C	28		NA	NA	NA	21	NA	NA	21	0	NA	NA	NA
1986	TLC 273	Cerrado	Tocantins	-10.7	2	TLC	82	T11	C	28		NA	NA	NA	20	NA	NA	20	0	NA	NA	NA
1987	TLC 274	Cerrado	Tocantins	-10.7	2	TLC	82	T11	C	28		NA	NA	NA	NA	18	NA	18	0	NA	NA	NA
1988	TLC 275	Cerrado	Tocantins	-10.7	2	TLC	82	T11	C	28	M	1	2.305	18	NA	NA	19	NA	1	2	21	1
1989	TLC 276	Cerrado	Tocantins	-10.7	2	TLC	82	T11	C	28	F	0	2.512	22	NA	NA	23	NA	1	2	25	1
1990	TLC 277	Cerrado	Tocantins	-10.7	2	TLC	82	T11	C	28		NA	NA	NA	19	NA	NA	19	0	NA	NA	NA
1991	TLC 278	Cerrado	Tocantins	-10.7	2	TLC	82	T11	C	28		NA	NA	NA	15	NA	NA	15	0	NA	NA	NA
1992	TLC 279	Cerrado	Tocantins	-10.7	2	TLC	82	T11	C	28	M	1	2.305	13	NA	NA	14	NA	1	2	16	1
1993	TLC 280	Cerrado	Tocantins	-10.7	2	TLC	82	T11	C	28	M	1	2.477	14	NA	NA	15	NA	1	2	17	1
1994	TLC 281	Cerrado	Tocantins	-10.7	2	TLC	82	T11	C	28	M	1	2.475	16	NA	NA	17	NA	1	2	19	1
1995	TLC 282	Cerrado	Tocantins	-10.7	2	TLC	82	T11	C	28	F	0	2.544	19	NA	NA	20	NA	1	2	22	1
1996	TLC 283	Cerrado	Tocantins	-10.7	2	TLC	82	T11	C	28	F	0	2.595	19	NA	NA	20	NA	1	2	22	1
1997	TLC 284	Cerrado	Tocantins	-10.7	2	TLC	79	T9	A	20	M	1	3.104	18	NA	NA	21	NA	1	3	24	3
1998	TLC 285	Cerrado	Tocantins	-10.7	2	TLC	79	T9	A	20	F	0	2.767	19	NA	NA	22	NA	1	3	25	3
1999	TLC 286	Cerrado	Tocantins	-10.7	2	TLC	79	T9	A	20	F	0	2.82	19	NA	NA	22	NA	1	3	25	3
[truncated: 1,431 more rows]
